# Supplementary material for: Dataset for life cycle assessment of pet bottle waste management options in Bauru, Brazil
Source: Data Brief. 2020 Sep 28;33:106355. doi: 10.1016/j.dib.2020.106355 (PMC7569285; doi:10.1016/j.dib.2020.106355)
Supplement: Supplementary file 2 [file mmc2.xlsx]

## Sheet: Intro
	Dataset accompanying the following article in Data in Brief: DATASET FOR LIFE CYCLE ASSESSMENT OF PET BOTTLE WASTE MANAGEMENT OPTIONS IN BAURU, BRAZIL Eduardo J. P. Martin 1 ; Deborah S. B. L. de Oliveira 2 ; Luiza S. B. L. de Oliveira 3 ; Barbara S. Bezerra 4 * Affiliations 1 Sao Paulo State University – UNESP, Department of Production Engineering, e-mail: eduardo.martin@unesp.br; 2 USF, Univers…

## Sheet: Simapro Processes
			Materials recycling facility construction	Municipal solid waste incineration facility construction	Sanitary landfill facility construction	Wastewater treatment plant construction, 5E9L/yr capacity	Sewer grid, 5E9 L/yr capacity	PET, granulate, bottle grade, commercial production	PET, granulate, bottle grade, production from sorted waste PET	PET, waste, sorting	Treatment of average WW, WWTP, incinerated sludge, emissions	Treatment of average WW, WWTP, incinerated sludge, operation	Treatment of average WW, WWTP, landfilled sludge, operation	Treatment of waste PET, incineration, avoided energy	Treatment of waste PET, incineration, emissions	Treatment of waste PET, incineration, operation	Treatment of waste PET, sanitary landfill, sludge to incineration, emissions	Treatment of waste PET, sanitary landfill, sludge to incineration, operation	Treatment of waste PET, sanitary landfill, sludge to landfill, operation	Treatment of WWTP sludge, incineration, emissions	Treatment of WWTP sludge, sanitary landfill, emissions	Treatment of WWTP sludge, sanitary landfill, operation	Composting facility construction	Composting opeartion	Composting emissions
	Impact category	Unit	1 unit	1 unit	1 unit	1 unit	1 m	1 kg PET produced	1 kg PET procuded	1 kg waste, unsorted PET	1 m3 input WW	1 m3 input WW	1 m3 input WW	1 kg incoming waste PET	1 kg incoming waste PET	1 kg incoming waste PET	1 kg incoming waste PET	1 kg incoming waste PET	1 kg incoming waste PET	1 kg sludge	1 kg sludge	1 kg sludge	1 unit	1 kg sewage sludge	1 kg sewage sludge
	Climate change	kg CO2 eq	2400000	16000000	6070000	32000000	749	2.15328	0.0892	0.016	0.257	0.127	0.0137	-0.0573	2.05	0.00684	0.0678	0.00453	0.00452	0.0638	0.685	0.00486	1050000	0.0339	0.0829
	Ozone depletion	kg CFC-11 eq	0.169	0.662	1.16	1.15	1.99e-05	4.14458e-08	2.36e-08	5.91e-11	0	5.68e-08	3.87e-10	-3.71e-10	0	4.35e-10	0	2.97e-10	2.89e-10	0	0	2.93e-10	0.076	2.06e-09	0
	Terrestrial acidification	kg SO2 eq	21500	61800	37800	138000	2.66	0.00773343	0.000639	4.22e-05	0.00231	0.000867	5.46e-05	-4.55e-05	0.000262	2.88e-05	1.36e-06	3.33e-05	3.33e-05	2.96e-05	3.88e-05	3.39e-05	5890	0.000237	5.39e-05
	Freswater eutrophication	kg P eq	3140	5060	521	9500	0.131	0.000460897	3.67e-05	2.87e-07	0.000967	6.35e-05	3.68e-06	-2.17e-06	0	9.6e-07	0	1.57e-07	1.54e-07	0	1.12e-05	1.86e-07	322	1.12e-06	0
	Marine eutrophication	kg N eq	1070	2400	1290	5930	0.106	0.000272721	2.75e-05	1.67e-06	0.0207	4.43e-05	1.8e-06	-1.94e-06	9.03e-05	9.85e-07	0.00644	2.2e-06	2.19e-06	0.000521	0.00281	2.26e-06	238	1.45e-05	2.02e-06
	Human toxicity	kg 1,4-DB eq	6700000	5620000	685000	17700000	196	0.784679	0.0477	0.00788	0.038	0.1	0.00538	-0.00397	0.452	0.00183	0.194	0.000192	0.000185	0.0137	0.434	0.000234	487000	0.00141	0
	Fotochemical oxidant formation	kg NMVOC	12100	66600	47500	137000	2.95	0.00777383	0.000378	4.76e-05	0.000799	0.000662	3.63e-05	-6.78e-05	0.000463	1.91e-05	2.31e-05	6.08e-05	6.07e-05	4.6e-05	0.000234	6.13e-05	5880	0.000433	4.14e-07
	Particulate matter formation	kg PM10 eq	9220	42200	14500	74400	1.61	0.00287455	0.000219	1.39e-05	0.000467	0.000331	2.12e-05	-3.28e-05	0.000105	1.01e-05	6.68e-07	1.74e-05	1.74e-05	1.03e-05	1.17e-05	1.77e-05	2770	0.000124	7.04e-06
	Terrestrial ecotoxicity	kg 1,4-DB eq	566	762	212	1780	0.0305	0.000284013	2.49e-05	6.72e-07	3.57e-07	3.28e-05	6.69e-07	-5.35e-07	0.000216	1.34e-06	4.06e-05	9.87e-07	9.79e-07	1.98e-07	9.03e-06	1.26e-06	97.9	8.58e-07	0
	Freshwater ecotoxicity	kg 1,4-DB eq	143000	214000	22000	1330000	8.02	0.0221088	0.00106	8.77e-05	0.00443	0.00282	0.000238	-0.000702	0.0652	4.33e-05	0.0421	7.1e-06	6.93e-06	0.00217	0.165	1.15e-05	12200	7.11e-05	0
	Marine ecotocixity	kg 1,4-DB eq	146000	215000	28900	1220000	8	0.0217372	0.00103	8.61e-05	0.00387	0.00276	0.000224	-0.00062	0.0643	4.82e-05	0.0394	9.07e-06	8.89e-06	0.00189	0.141	1.3e-05	12600	8.33e-05	0
	Ionising radiation	kBq U-235 eq	154000	855000	988000	1600000	33.1	0.0896593	0.0116	9.16e-05	0	0.0317	0.00128	-0.000896	0	0.000381	0	0.000262	0.000257	0	0	0.000269	126000	0.00184	0
	Agricultural land occupation	m2.yr	519000	199000	88000	424000	8.63	0.0387439	0.0668	3.54e-05	0	0.0134	0.000276	-0.000151	0	0.000126	0	0.000315	0.000312	0	0	0.000331	953000	5.49e-05	0
	Urban land occupation	m2.yr	1920000	315000	3480000	1180000	10.1	0.0162919	0.00153	8.8e-06	0	0.00195	0.000136	-0.000169	0	7.41e-05	0	0.00176	0.00176	0	0	0.00176	54600	5.83e-05	0
	Natural land transformation	m2	325	2630	6990	2290	0.0451	0.000714917	0.000249	1.2e-05	0	0.000206	0.00141	-0.000989	0	3.28e-07	0	-4.72e-05	-4.72e-05	0	0	-4.2e-05	649	5.35e-05	0
	Water depletion	m3	10400000	43700000	6900000	58700000	1400	2.18329	0.253	0.00254	-0.9	0.436	0.0323	-0.0718	-0.000476	0.0095	0	0.00139	0.00138	0	0	0.0019	2380000	0.0119	0
	Metal depletion	kg Fe eq	2460000	8960000	357000	9370000	206	0.164491	0.00554	0.000133	0	0.0264	0.00127	-0.00231	0	0.000293	0	0.000169	0.000165	0	0	0.000183	281000	0.00125	0
	Fossil depletion	kg oil eq	551000	3820000	6930000	5850000	170	1.36988	0.0167	0.00481	0	0.032	0.00179	-0.00202	0	0.00171	0	0.00149	0.00148	0	0	0.0015	398000	0.0106	0
	LCIA method: ReCiPe midpoint hierarchical v1.09, with world recipe normalization		From ecoinvent v3.6 process: "Waste preparation facility consctrution, GLO" capacity 5E8 kg over 50 years	From ecoinvent process: "Municipal waste incineration facility construction, GLO" capacity 100,000 tonnes/yr over 40 yrs	From ecoinvent process: "Sanitary landfill facility construction, GLO" capacity 1.8E6 tonnes over 30 years; aftercare 150 yrs	From ecoinvent v3.6 process: "Wastewater treatment facility construction, capacity 5e9 L/year, RoW" 30 yrs life	From ecoinvent process: "Sewer grid construction, 5E9 L/year, 110 km"	From ecoinvent v3.6 process: "Polyethylene terephthalate production, granulate, bottle grade, GLO" with adjustments as mentioned below	From ecoinevtn process: "Polyethylene terephthalate production, granulate, bottle grade, recycled, GLO"	Based on data and information collected from sorting cooperatives in Bauru	From ecoinvent v3.6 process: "Treatment of wastewater, average, capacity 5E9 L/year, GLO"	From ecoinvent v3.6 process: "Treatment of wastewater, average, capacity 5E9 L/year, GLO"	From ecoinvent v3.6 process: "Treatment of wastewater, average, capacity 5E9 L/year, GLO"	From ecoinvent v3.6 process: "Treatment of waste polyethylene terephthalate, municipal incineration, GLO"	From ecoinvent v3.6 process: "Treatment of waste polyethylene terephthalate, municipal incineration, GLO"	From ecoinvent v3.6 process: "Treatment of waste polyethylene terephthalate, municipal incineration, GLO"	From ecoinvent v3.6 process: "treatment of waste polyethylene terephthalate, sanitary landfill, GLO"	From ecoinvent v3.6 processes: "treatment of waste polyethylene terephthalate, sanitary landfill, GLO" and "process-specific burdens, sanitary landfill, GLO"	From ecoinvent v3.6 processes: "treatment of waste polyethylene terephthalate, sanitary landfill, GLO" and "process-specific burdens, sanitary landfill, GLO"	From ecoinvent v3.6 process: "Treatment of digester sludge, municipal incineration, future, GLO"	From ecoinvent v3.6 process: Treatment of municipal solid waste, sanitary landfill, GLO"	From ecoinvent v3.6 process: Treatment of municipal solid waste, sanitary landfill, GLO"	From ecoinvent v3.6 process: "Composting facility construction, open, GLO"	From Cadena et al. (2009)	From Amlinger et al. (2008)
			use 2E-9 units for recycling 1 kg of PET	use 2.5E-10 units for incineration of 1 kg PET	use 4E-10 units for landfilling of 1 kg PET	use 5.67E-9 units for 1 m3 WW for recycling scenarios	use 2.18E-7 km for 1 m3 WW for recycling scenarios	0.73 kg as avoided product for every 1 kg PET recycled	Use 1.093 kg sorted PET (excluding PE) to produce 1 kg recycled PET		Modifications: excluded emissions/burdens from sludge spreading when possible, since we assumed all sludge would be incinerated (increased emissions/burdens from sludge incineration by 4.5). Sludge = fermented/digester sludge	Modifications: excluded emissions/burdens from sludge spreading when possible, since we assumed all sludge would be incinerated (increased emissions/burdens from sludge incineration by 4.5). Sludge = fermented/digester sludge	Consider additionally "Treatment of WWTP sludge (approx. as MSW), sanitary landfill, operation"	Avoided energy calculated from waste LHV (22.95 MJ/kg) and process efficiencies: 28.51% (heat) and 15.84% (high-V electricity), and net energy values given in the process; additionaly, all avoided heat was assumed to be converted into electricity at a water vapor turbine with 45% efficiency, since district heaiting is not a common practice in Brazil. Therefore, the new efficiency is 28.6% (high-V…		Heat and electricity consumption added from HV*efficiency - net energy; the source of this required heat and electricity was assumed to be the PET waste incineration process itself.	*Landfilling of incineration slags/residues: treatment of leachate/emissions from landfilling of these residues were assumed to be included in the ecoinvent inventory as part of "emissions from incineration"	3.4E-6 kg slag/incineration residues for every 1 kg waste PET landfilled (for scenarios in which the 1.07E-4 kg sludge from landfill leachate treatment on WWTP are incinerated)	Burdens from incineration of sludge were excluded; burdens from landfilling of sludge were added as 1.07E-4 kg P-S burdens, sanitary landfill	Sludge input is 95% water and is dewatered to 73% water before being incinerated. For consistency purposes, we assumed that the sludge referred to on other processes was also 95% water.	Sludge was assumed to be MSW	Sludge was assumed to be MSW	25 yrs, with total capacity of 250,000 tonnes (10,000 tonnes/yr)
				use 2.66E-14 units for incineration of 1.07E-4 kg sludge for PET landfilling scenario in which leachate WWTP sludge is incinerated	use 5.56E-10 units for landfilling of 1 kg sludge for PET landfilling scenario in which leachate WWTP sludge is landfilled (or 5.95E-14 units for every 1.07E-4 kg sludge		6.37E-3 m3 WW for every 1 kg recycled PET produced	1 kg waste PET ---> 0.804 kg sorted PET ---> 0.73 kg recycled PET			6.37E-3 m3 WW for every 1 kg recycled PET produced	6.37E-3 m3 WW for every 1 kg recycled PET produced	1 m3 WW produces 0.509 kg sludge					Note, the process" Treatment of waste polyethylene terephthalate, sanitary landfill, GLO, considers that the sludge resulting from the WWT of the landfill leachate are incinerated. In our case, for the scenario in which there isn't an incineration plant, this had to be adjusted.		1.07E-4 kg sludge for every 1 kg PET landfill			use 4E-9 units for every 1 kg sewage sludge
				use 1.26E-10 units to treat 1 m3 of WW for recycling scenarios	use 3.52E-11 units for incineration of 1 kg PET (1.9E-2 kg slags/residues) (to treat slags/residues from incineration)			Electricity and district/industrial heat production processes were adjusted by changing them from the RER/RoW market processes to the Brazilian Hydroeletric electricity production and heat production from diesel in thermoeletric plant processes					Excluded burdens from sludge incineration; burdens from sludge landfilling must be added seperately							For scenarios in which sludge from landfilling of PET is incinerated
				1 kg incinerated PET ---> 1,9E-2 kg slags/residues (to landfill)	use 6.01E-15 units for incineration of 1.07E-4 kg sludge (to treal slags/residues from incineration)
					use 1.94E-10 units for treatment of 1 m3 WW for recycling scenarios

## Sheet: C&T
			EURO1	EURO2	EURO3	EURO4	EURO5	EURO6
	Impact category	Unit	1 tkm	1 tkm	1 tkm	1 tkm	1 tkm	1 tkm
	Climate change	kg CO2 eq	0.113	0.112	0.168	0.166	0.168	0.165
	Ozone depletion	kg CFC-11 eq	8.63e-09	8.56e-09	1.17e-08	1.16e-08	1.16e-08	1.14e-08
	Terrestrial acidification	kg SO2 eq	0.000651	0.000667	0.000816	0.000591	0.00047	0.000311
	Freswater eutrophication	kg P eq	1.04e-05	1.04e-05	9.99e-06	9.97e-06	9.97e-06	9.94e-06
	Marine eutrophication	kg N eq	3.68e-05	3.8e-05	4.74e-05	3.19e-05	2.34e-05	1.25e-05
	Human toxicity	kg 1,4-DB eq	0.0331	0.0331	0.0464	0.0421	0.0422	0.042
	Fotochemical oxidant formation	kg NMVOC	0.0011	0.00112	0.00137	0.000938	0.000722	0.000435
	Particulate matter formation	kg PM10 eq	0.000354	0.000351	0.000416	0.000309	0.000262	0.000196
	Terrestrial ecotoxicity	kg 1,4-DB eq	4.8e-05	4.8e-05	7.14e-05	7.05e-05	7.05e-05	7.05e-05
	Freshwater ecotoxicity	kg 1,4-DB eq	0.00092	0.00092	0.000712	0.000711	0.000712	0.00071
	Marine ecotocixity	kg 1,4-DB eq	0.0012	0.0012	0.00121	0.0012	0.0012	0.0012
	Ionising radiation	kBq U-235 eq	0.0118	0.0117	0.0128	0.0127	0.0127	0.0126
	Agricultural land occupation	m2.yr	0.00316	0.00316	0.00232	0.00231	0.00231	0.00231
	Urban land occupation	m2.yr	0.0141	0.0141	0.00881	0.0088	0.0088	0.0088
	Natural land transformation	m2	4e-05	3.96e-05	5.36e-05	5.32e-05	5.33e-05	5.23e-05
	Water depletion	m3	0.0856	0.0856	0.0754	0.0753	0.0753	0.075
	Metal depletion	kg Fe eq	0.0066	0.0066	0.00601	0.006	0.006	0.00599
	Fossil depletion	kg oil eq	0.0424	0.042	0.0591	0.0586	0.0587	0.0576
	All processes for 16-32t, 1 tkm
			Emburb conventional	Emburb selective	Semma/Ascam	Leachate truck transport	Bales transport	Slags/Inc residues Transport
			Mixed based on fleet information	Mixed based on fleet information	Mixed based on fleet information	Assumed 23 t EURO5 truck, with 10,000L capacity	Assume 16-32 t truck, EURO6	Assume same as Emburd conventional
	Impact category	Unit	1 tkm	1 tkm	1 tkm	1 tkm	1 tkm	1 tkm
	Climate change	kg CO2 eq	0.16631	0.167834	0.167142	0.168	0.165	0.16631
	Ozone depletion	kg CFC-11 eq	1.15694e-08	1.1645e-08	1.15428e-08	1.16e-08	1.14e-08	1.15694e-08
	Terrestrial acidification	kg SO2 eq	0.000562656	0.000606241	0.000424526	0.00047	0.000311	0.000562656
	Freswater eutrophication	kg P eq	9.95813e-06	9.98665e-06	9.96142e-06	9.97e-06	9.94e-06	9.95813e-06
	Marine eutrophication	kg N eq	2.99116e-05	3.28589e-05	2.02826e-05	2.34e-05	1.25e-05	2.99116e-05
	Human toxicity	kg 1,4-DB eq	0.0428702	0.0436283	0.0421428	0.0422	0.042	0.0428702
	Fotochemical oxidant formation	kg NMVOC	0.000892684	0.000975226	0.000639918	0.000722	0.000435	0.000892684
	Particulate matter formation	kg PM10 eq	0.00030083	0.000321547	0.000243124	0.000262	0.000196	0.00030083
	Terrestrial ecotoxicity	kg 1,4-DB eq	7.06005e-05	7.08711e-05	7.05e-05	7.05e-05	7.05e-05	7.06005e-05
	Freshwater ecotoxicity	kg 1,4-DB eq	0.000710432	0.000712545	0.000711428	0.000712	0.00071	0.000710432
	Marine ecotocixity	kg 1,4-DB eq	0.0012007	0.00120454	0.0012	0.0012	0.0012	0.0012007
	Ionising radiation	kBq U-235 eq	0.0126873	0.0127461	0.0126714	0.0127	0.0126	0.0126873
	Agricultural land occupation	m2.yr	0.00230959	0.00231565	0.00231	0.00231	0.00231	0.00230959
	Urban land occupation	m2.yr	0.0087931	0.00881214	0.0088	0.0088	0.0088	0.0087931
	Natural land transformation	m2	5.30661e-05	5.34368e-05	5.3014e-05	5.33e-05	5.23e-05	5.30661e-05
	Water depletion	m3	0.0751867	0.0754087	0.0752142	0.0753	0.075	0.0751867
	Metal depletion	kg Fe eq	0.005994	0.00600934	0.00599714	0.006	0.00599	0.005994
	Fossil depletion	kg oil eq	0.0584607	0.0588756	0.0583854	0.0587	0.0576	0.0584607
			19% EURO3 47.6% EURO4 14.3% EURO5 19% EURO6	16.7% EURO1 16.7% EURO3 16.7% EURO4 50% EURO5	71.4% EURO5 28.6% EURO6
			Plano municipal de saneamento basico, 2016
			Since the reference for models EURO1 and EURO2 were different from that of the other models, and had fewer emissions included, resulting in smaller impacts, we used the impacts from EURO3 for these two models instead.

## Sheet: Landfill PET - S to Comp
			Total	Operation					Emissions								Construction
			PET Landfill (S to L)	Operation Landfill PET	Operation Composting sludge	Conversion	Operation composting sludge	Total operation Landfill PET (S to L)	Emissions Landfill PET	Emissions Incineration Sludge	Conversion	Emissions Incineration Sludge	Emissions Composting sludge	Conversion	Emissions Composting sludge	Total emissions landfill PET (S to L)	Construction landfill	Conversion	Conversion	Conversion	Composting facility construction	Composting facility construction	Total construction landfill PET (S to L)
	Impact category	Unit	1 kg waste PET	Impact/1 kg waste PET	Impact/1 kg sludge	kg sludge/ kg PET landfilled	Impact/1.07e-4 kg sludge	Impact/1 kg waste PET	Impact/1 kg waste PET	Impact/1 kg sludge	kg sludge/kg PET landfilled	Impact/1.07e-4 kg sludge	Impact/1 kg sludge	kg sludge/kg PET landfilled	Impact/1.07e-4 kg sludge	Impact/1 kg waste PET	Impact/1 unit	landfill units/kg waste PET	Composting units/kg sludge	kg sludge/kg waste PET	Impact/1 unit	Impact/1.07E-4 kg sludge	Impact/1 kg waste PET
	Climate change	kg CO2 eq	0.0747541	0.00452	0.0339	0.000107	3.6273e-06	0.00452363	0.0678	0.0638	0.000107	6.8266e-06	0.0829	0.000107	8.8703e-06	0.067802	6070000	4e-10	4e-09	0.000107	1050000	4.494e-07	0.00242845
	Ozone depletion	kg CFC-11 eq	7.53253e-10	2.89e-10	2.06e-09	0.000107	2.2042e-13	2.8922e-10	0	0	0.000107	0	0	0.000107	0	0	1.16	4e-10	4e-09	0.000107	0.076	3.2528e-14	4.64033e-10
	Terrestrial acidification	kg SO2 eq	4.98105e-05	3.33e-05	0.000237	0.000107	2.5359e-08	3.33254e-05	1.36e-06	2.96e-05	0.000107	3.1672e-09	5.39e-05	0.000107	5.7673e-09	1.3626e-06	37800	4e-10	4e-09	0.000107	5890	2.52092e-09	1.51225e-05
	Freswater eutrophication	kg P eq	3.62658e-07	1.54e-07	1.12e-06	0.000107	1.1984e-10	1.5412e-07	0	0	0.000107	0	0	0.000107	0	0	521	4e-10	4e-09	0.000107	322	1.37816e-10	2.08538e-07
	Marine eutrophication	kg N eq	0.00644265	2.19e-06	1.45e-05	0.000107	1.5515e-09	2.19155e-06	0.00644	0.000521	0.000107	5.5747e-08	2.02e-06	0.000107	2.1614e-10	0.00643994	1290	4e-10	4e-09	0.000107	238	1.01864e-10	5.16102e-07
	Human toxicity	kg 1,4-DB eq	0.194458	0.000185	0.00141	0.000107	1.5087e-07	0.000185151	0.194	0.0137	0.000107	1.4659e-06	0	0.000107	0	0.193999	685000	4e-10	4e-09	0.000107	487000	2.08436e-07	0.000274208
	Fotochemical oxidant formation	kg NMVOC	0.000102844	6.07e-05	0.000433	0.000107	4.6331e-08	6.07463e-05	2.31e-05	4.6e-05	0.000107	4.922e-09	4.14e-07	0.000107	4.4298e-11	2.30951e-05	47500	4e-10	4e-09	0.000107	5880	2.51664e-09	1.90025e-05
	Particulate matter formation	kg PM10 eq	2.38821e-05	1.74e-05	0.000124	0.000107	1.3268e-08	1.74133e-05	6.68e-07	1.03e-05	0.000107	1.1021e-09	7.04e-06	0.000107	7.5328e-10	6.67651e-07	14500	4e-10	4e-09	0.000107	2770	1.18556e-09	5.80119e-06
	Terrestrial ecotoxicity	kg 1,4-DB eq	4.16639e-05	9.79e-07	8.58e-07	0.000107	9.1806e-11	9.79092e-07	4.06e-05	1.98e-07	0.000107	2.1186e-11	0	0.000107	0	4.06e-05	212	4e-10	4e-09	0.000107	97.9	4.19012e-11	8.48419e-08
	Freshwater ecotoxicity	kg 1,4-DB eq	0.0421155	6.93e-06	7.11e-05	0.000107	7.6077e-09	6.93761e-06	0.0421	0.00217	0.000107	2.3219e-07	0	0.000107	0	0.0420998	22000	4e-10	4e-09	0.000107	12200	5.2216e-09	8.80522e-06
	Marine ecotocixity	kg 1,4-DB eq	0.0394203	8.89e-06	8.33e-05	0.000107	8.9131e-09	8.89891e-06	0.0394	0.00189	0.000107	2.0223e-07	0	0.000107	0	0.0393998	28900	4e-10	4e-09	0.000107	12600	5.3928e-09	1.15654e-05
	Ionising radiation	kBq U-235 eq	0.000652451	0.000257	0.00184	0.000107	1.9688e-07	0.000257197	0	0	0.000107	0	0	0.000107	0	0	988000	4e-10	4e-09	0.000107	126000	5.3928e-08	0.000395254
	Agricultural land occupation	m2.yr	0.000347614	0.000312	5.49e-05	0.000107	5.8743e-09	0.000312006	0	0	0.000107	0	0	0.000107	0	0	88000	4e-10	4e-09	0.000107	953000	4.07884e-07	3.56079e-05
	Urban land occupation	m2.yr	0.00315203	0.00176	5.83e-05	0.000107	6.2381e-09	0.00176001	0	0	0.000107	0	0	0.000107	0	0	3480000	4e-10	4e-09	0.000107	54600	2.33688e-08	0.00139202
	Natural land transformation	m2	-4.4398e-05	-4.72e-05	5.35e-05	0.000107	5.7245e-09	-4.71943e-05	0	0	0.000107	0	0	0.000107	0	0	6990	4e-10	4e-09	0.000107	649	2.77772e-10	2.79628e-06
	Water depletion	m3	0.00414229	0.00138	0.0119	0.000107	1.2733e-06	0.00138127	0	0	0.000107	0	0	0.000107	0	0	6900000	4e-10	4e-09	0.000107	2380000	1.01864e-06	0.00276102
	Metal depletion	kg Fe eq	0.000308054	0.000165	0.00125	0.000107	1.3375e-07	0.000165134	0	0	0.000107	0	0	0.000107	0	0	357000	4e-10	4e-09	0.000107	281000	1.20268e-07	0.00014292
	Fossil depletion	kg oil eq	0.0042533	0.00148	0.0106	0.000107	1.1342e-06	0.00148113	0	0	0.000107	0	0	0.000107	0	0	6930000	4e-10	4e-09	0.000107	398000	1.70344e-07	0.00277217
				Includes operation for landfilling of PET and leachate treatment at WWTP	Includes operation for composting of sludge from WWTP				Includes emissions from landfilling of PET, treatmet of leachate at WWTP, and incineration of resulting WWTP sludge	Emissions from incineration of WWTP (fermented) sludge --- to be subtracted		To be subtracted	Emissions for composting of WWTP sludge ---- to be added		To be added		Includes contruction of landfill and WWTP for leachate treatment
			For 1 kg of waste PET, 1 kg of waste PET is landfilled
			Landfilling of PET (Sludge to Composting) - 1 kg waste PET
	Impact category	Unit	Operation	Emissions	Construction	Total (w/o C&T)
	Climate change	kg CO2 eq	0.00452363	0.067802	0.00242845	0.0747541
	Ozone depletion	kg CFC-11 eq	2.8922e-10	0	4.64033e-10	7.53253e-10
	Terrestrial acidification	kg SO2 eq	3.33254e-05	1.3626e-06	1.51225e-05	4.98105e-05
	Freswater eutrophication	kg P eq	1.5412e-07	0	2.08538e-07	3.62658e-07
	Marine eutrophication	kg N eq	2.19155e-06	0.00643994	5.16102e-07	0.00644265
	Human toxicity	kg 1,4-DB eq	0.000185151	0.193999	0.000274208	0.194458
	Fotochemical oxidant formation	kg NMVOC	6.07463e-05	2.30951e-05	1.90025e-05	0.000102844
	Particulate matter formation	kg PM10 eq	1.74133e-05	6.67651e-07	5.80119e-06	2.38821e-05
	Terrestrial ecotoxicity	kg 1,4-DB eq	9.79092e-07	4.06e-05	8.48419e-08	4.16639e-05
	Freshwater ecotoxicity	kg 1,4-DB eq	6.93761e-06	0.0420998	8.80522e-06	0.0421155
	Marine ecotocixity	kg 1,4-DB eq	8.89891e-06	0.0393998	1.15654e-05	0.0394203
	Ionising radiation	kBq U-235 eq	0.000257197	0	0.000395254	0.000652451
	Agricultural land occupation	m2.yr	0.000312006	0	3.56079e-05	0.000347614
	Urban land occupation	m2.yr	0.00176001	0	0.00139202	0.00315203
	Natural land transformation	m2	-4.71943e-05	0	2.79628e-06	-4.4398e-05
	Water depletion	m3	0.00138127	0	0.00276102	0.00414229
	Metal depletion	kg Fe eq	0.000165134	0	0.00014292	0.000308054
	Fossil depletion	kg oil eq	0.00148113	0	0.00277217	0.0042533

## Sheet: Incineration PET
			Total	Operation		Emissions		Construction							Avoided energy
			PET Incineration	Operation incineration PET	Total operation incineration PET	Incineration PET emissions	Total incineration PET emissions	Construction incineration facility	Conversion	Construction incineration facility	Construction landfill facility	Conversion	Landfill facility construction	Total construction incinerated PET	Incineration of PET avoided energy	Total incineration of PET avoided energy
	Impact category	Unit	Impact/1 kg waste PET	Impact/1 kg waste PET	Impact/1 kg waste PET	Impact/1 kg waste PET	Impact/1 kg waste PET	Impact/1 unit	Incineration units/ kg waste PET	Impact/1 kg waste PET	Impact/1 unit	landfill units/ 1.9E-2 kg slags/residues	Impact/1 kg waste PET	Impact/1 kg waste PET	Impact/1 kg PET incinerated	Impact/1 kg waste PET
	Climate change	kg CO2 eq	2.00375	0.00684	0.00684	2.05	2.05	16000000	2.5e-10	0.004	6070000	3.52e-11	0.000213664	0.00421366	-0.0573	-0.0573
	Ozone depletion	kg CFC-11 eq	2.70332e-10	4.35e-10	4.35e-10	0	0	0.662	2.5e-10	1.655e-10	1.16	3.52e-11	4.0832e-11	2.06332e-10	-3.71e-10	-3.71e-10
	Terrestrial acidification	kg SO2 eq	0.000262081	2.88e-05	2.88e-05	0.000262	0.000262	61800	2.5e-10	1.545e-05	37800	3.52e-11	1.33056e-06	1.67806e-05	-4.55e-05	-4.55e-05
	Freswater eutrophication	kg P eq	7.33392e-08	9.6e-07	9.6e-07	0	0	5060	2.5e-10	1.265e-06	521	3.52e-11	1.83392e-08	1.28334e-06	-2.17e-06	-2.17e-06
	Marine eutrophication	kg N eq	8.99904e-05	9.85e-07	9.85e-07	9.03e-05	9.03e-05	2400	2.5e-10	6e-07	1290	3.52e-11	4.5408e-08	6.45408e-07	-1.94e-06	-1.94e-06
	Human toxicity	kg 1,4-DB eq	0.451289	0.00183	0.00183	0.452	0.452	5620000	2.5e-10	0.001405	685000	3.52e-11	2.4112e-05	0.00142911	-0.00397	-0.00397
	Fotochemical oxidant formation	kg NMVOC	0.000432622	1.91e-05	1.91e-05	0.000463	0.000463	66600	2.5e-10	1.665e-05	47500	3.52e-11	1.672e-06	1.8322e-05	-6.78e-05	-6.78e-05
	Particulate matter formation	kg PM10 eq	9.33604e-05	1.01e-05	1.01e-05	0.000105	0.000105	42200	2.5e-10	1.055e-05	14500	3.52e-11	5.104e-07	1.10604e-05	-3.28e-05	-3.28e-05
	Terrestrial ecotoxicity	kg 1,4-DB eq	0.000217003	1.34e-06	1.34e-06	0.000216	0.000216	762	2.5e-10	1.905e-07	212	3.52e-11	7.4624e-09	1.97962e-07	-5.35e-07	-5.35e-07
	Freshwater ecotoxicity	kg 1,4-DB eq	0.0645956	4.33e-05	4.33e-05	0.0652	0.0652	214000	2.5e-10	5.35e-05	22000	3.52e-11	7.744e-07	5.42744e-05	-0.000702	-0.000702
	Marine ecotocixity	kg 1,4-DB eq	0.063783	4.82e-05	4.82e-05	0.0643	0.0643	215000	2.5e-10	5.375e-05	28900	3.52e-11	1.01728e-06	5.47673e-05	-0.00062	-0.00062
	Ionising radiation	kBq U-235 eq	-0.000266472	0.000381	0.000381	0	0	855000	2.5e-10	0.00021375	988000	3.52e-11	3.47776e-05	0.000248528	-0.000896	-0.000896
	Agricultural land occupation	m2.yr	2.78476e-05	0.000126	0.000126	0	0	199000	2.5e-10	4.975e-05	88000	3.52e-11	3.0976e-06	5.28476e-05	-0.000151	-0.000151
	Urban land occupation	m2.yr	0.000106346	7.41e-05	7.41e-05	0	0	315000	2.5e-10	7.875e-05	3480000	3.52e-11	0.000122496	0.000201246	-0.000169	-0.000169
	Natural land transformation	m2	-0.000987768	3.28e-07	3.28e-07	0	0	2630	2.5e-10	6.575e-07	6990	3.52e-11	2.46048e-07	9.03548e-07	-0.000989	-0.000989
	Water depletion	m3	-0.0516081	0.0095	0.0095	-0.000476	-0.000476	43700000	2.5e-10	0.010925	6900000	3.52e-11	0.00024288	0.0111679	-0.0718	-0.0718
	Metal depletion	kg Fe eq	0.000235566	0.000293	0.000293	0	0	8960000	2.5e-10	0.00224	357000	3.52e-11	1.25664e-05	0.00225257	-0.00231	-0.00231
	Fossil depletion	kg oil eq	0.000888936	0.00171	0.00171	0	0	3820000	2.5e-10	0.000955	6930000	3.52e-11	0.000243936	0.00119894	-0.00202	-0.00202
				Operation of incineration facility includes operation of landfill for slags/residues, and assumes no leachate produced.		Emissions from incineration of PET include emissions from landfilling of resulting slags/residues		Construction of incineration facility does not include construction of landfill for slags/residues.				NOTE: incineration of 1 kg PET generates 1.9E-2 kg of slags/residues.
				For every 1 kg of waste PET, 1 kg of waste PET is incinerated
			Incineration of PET - 1 kg waste PET
	Impact category	Unit	Operation	Emissions	Construction	Avoided Product	Total (w/o C&T)
	Climate change	kg CO2 eq	0.00684	2.05	0.00421366	-0.0573	2.00375
	Ozone depletion	kg CFC-11 eq	4.35e-10	0	2.06332e-10	-3.71e-10	2.70332e-10
	Terrestrial acidification	kg SO2 eq	2.88e-05	0.000262	1.67806e-05	-4.55e-05	0.000262081
	Freswater eutrophication	kg P eq	9.6e-07	0	1.28334e-06	-2.17e-06	7.33392e-08
	Marine eutrophication	kg N eq	9.85e-07	9.03e-05	6.45408e-07	-1.94e-06	8.99904e-05
	Human toxicity	kg 1,4-DB eq	0.00183	0.452	0.00142911	-0.00397	0.451289
	Fotochemical oxidant formation	kg NMVOC	1.91e-05	0.000463	1.8322e-05	-6.78e-05	0.000432622
	Particulate matter formation	kg PM10 eq	1.01e-05	0.000105	1.10604e-05	-3.28e-05	9.33604e-05
	Terrestrial ecotoxicity	kg 1,4-DB eq	1.34e-06	0.000216	1.97962e-07	-5.35e-07	0.000217003
	Freshwater ecotoxicity	kg 1,4-DB eq	4.33e-05	0.0652	5.42744e-05	-0.000702	0.0645956
	Marine ecotocixity	kg 1,4-DB eq	4.82e-05	0.0643	5.47673e-05	-0.00062	0.063783
	Ionising radiation	kBq U-235 eq	0.000381	0	0.000248528	-0.000896	-0.000266472
	Agricultural land occupation	m2.yr	0.000126	0	5.28476e-05	-0.000151	2.78476e-05
	Urban land occupation	m2.yr	7.41e-05	0	0.000201246	-0.000169	0.000106346
	Natural land transformation	m2	3.28e-07	0	9.03548e-07	-0.000989	-0.000987768
	Water depletion	m3	0.0095	-0.000476	0.0111679	-0.0718	-0.0516081
	Metal depletion	kg Fe eq	0.000293	0	0.00225257	-0.00231	0.000235566
	Fossil depletion	kg oil eq	0.00171	0	0.00119894	-0.00202	0.000888936

## Sheet: Recycling PET - Wpet to L
			Total	Operation																				Emissions																		Construction
			PET recycling (S&W to L)	Sorting waste PET operation	PET granulate production from sorted PET	Conversion	Conversion	PET granulate production from sorted PET	Total landfill PET (S to Comp) operation	Conversion	Total landfill PET (S to Comp) operation	Total landfill PET operation (S to L)	Conversion	Total landfill PET operation (S to L)	WWTP (S to L) operation	Conversion	Conversion	WWTP (S to L) operation	WWTP sludge landfill operation	Conversion	Conversion	WWTP sludge landfill operation	Total PET recycling operation	Total PET landfill (S to Comp) emissions	Conversion	Total PET landfill (S to Comp) emissions	Total PET landfill (S to L) emissions	Conversion	Total PET landfill (S to L) emissions	WWTP emissions (S to I) emissions	Conversion	Conversion	Conversion	WWTP emissions (S to I)	Incineration of sludge emissions	Conversion	Incineration of sludge emissions	Landfilling of sludge emissions	Conversion	Landfilling of sludge emissions	Total PET recycling emissions	Materials recycling facility construction	Conversion	MRF construction	WWTP construction	Conversion	Conversion	WWTP construction	Total landfill construcion (S to Comp)
	Impact category	Unit	Impact/1 kg waste PET	Impact/1 kg waste PET	Impact/1 kg granulate PET	kg sorted PET/kg waste PET	kg granulate PET/ kg sorted PET	Impact/1 kg waste PET	Impact/1 kg waste PET landfilled	kg waste PET landfilled/kg waste PET	Impact/1 kg waste PET	Impact/1 kg landfilled PET	kg landfilled PET/ kg waste PET	Impact/1 kg waste PET	Impact/1 m3 wastewater	m3 wastewater/kg granulate PET	kg granulate PET/ kg waste PET	Impact/1 kg waste PET	Impact/1 kg landfilled sludge	kg sludge/m3 WW	kg sludge/kg waste PET	Impact/1 kg waste PET	Impact/1 kg waste PET	Impact/1 kg PET landfilled	kg waste PET landfilled/kg waste PET	Impact/1 kg waste PET	Impact/1 kg landfilled PET	kg landfilled PET/ kg waste PET	Impact/1 kg waste PET	Impact/1 m3 wastewater	m3 wastewater/kg granulate PET	kg granulate PET/ kg waste PET	kg sludge/ m3 Wastewater	Impact/1 kg waste PET	Impact/1 kg incinerated sludge	kg sludge/kg waste PET	Impact/1 kg waste PET	Impact/1 kg sludge	kg sludge/kg waste PET	Impact/1 kg waste PET	Impact/1 kg waste PET	Impact/1 unit	MRF units/kg waste PET	Impact/1 kg waste PET	Impact/1 unit	WWTP unit/m3 WW	m3 WW/kg waste PET	Impact/1 kg waste PET	Impact/1 kg landfilled PET
	Climate change	kg CO2 eq	-1.46494	0.016	0.0892	0.804	0.91	0.0652623	0.00452363	0.196	0.000886631	0.00452052	0.07236	0.000327105	0.0137	0.00637	0.73164	6.38495e-05	0.00486	0.509	0.00237222	1.1529e-05	0.0825514	0.067802	0.196	0.0132892	0.0678665	0.07236	0.00491082	0.257	0.00637	0.73164	0.509	0.00119776	0.0638	0.00237222	0.000151348	0.685	0.00237222	0.00162497	0.0208714	2400000	2e-09	0.0048	32000000	5.67e-09	0.00466055	0.00084561	0.00242845
	Ozone depletion	kg CFC-11 eq	-1.24028e-08	5.91e-11	2.36e-08	0.804	0.91	1.72667e-08	2.8922e-10	0.196	5.66872e-11	2.89031e-10	0.07236	2.09143e-11	3.87e-10	0.00637	0.73164	1.80363e-12	2.93e-10	0.509	0.00237222	6.9506e-13	1.74059e-08	0	0.196	0	0	0.07236	0	0	0.00637	0.73164	0.509	0	0	0.00237222	0	0	0.00237222	0	0	0.169	2e-09	3.38e-10	1.15	5.67e-09	0.00466055	3.03891e-11	4.64033e-10
	Terrestrial acidification	kg SO2 eq	-0.00507448	4.22e-05	0.000639	0.804	0.91	0.000467518	3.33254e-05	0.196	6.53177e-06	3.33036e-05	0.07236	2.40985e-06	5.46e-05	0.00637	0.73164	2.54466e-07	3.39e-05	0.509	0.00237222	8.04182e-08	0.000518994	1.3626e-06	0.196	2.6707e-07	1.36098e-06	0.07236	9.84808e-08	0.00231	0.00637	0.73164	0.509	1.07659e-05	2.96e-05	0.00237222	7.02177e-08	3.88e-05	0.00237222	9.20421e-08	1.11532e-05	21500	2e-09	4.3e-05	138000	5.67e-09	0.00466055	3.64669e-06	1.51225e-05
	Freswater eutrophication	kg P eq	-0.00029876	2.87e-07	3.67e-05	0.804	0.91	2.68512e-05	1.5412e-07	0.196	3.02075e-08	1.5402e-07	0.07236	1.11449e-08	3.68e-06	0.00637	0.73164	1.71508e-08	1.86e-07	0.509	0.00237222	4.41233e-10	2.71971e-05	0	0.196	0	1.1984e-09	0.07236	8.67162e-11	0.000967	0.00637	0.73164	0.509	4.50675e-06	0	0.00237222	0	1.12e-05	0.00237222	2.65688e-08	4.5334e-06	3140	2e-09	6.28e-06	9500	5.67e-09	0.00466055	2.5104e-07	2.08538e-07
	Marine eutrophication	kg N eq	0.00165555	1.67e-06	2.75e-05	0.804	0.91	2.01201e-05	2.19155e-06	0.196	4.29544e-07	2.19024e-06	0.07236	1.58486e-07	1.8e-06	0.00637	0.73164	8.38898e-09	2.26e-06	0.509	0.00237222	5.36121e-09	2.23919e-05	0.00643994	0.196	0.00126223	0.00644024	0.07236	0.000466016	0.0207	0.00637	0.73164	0.509	9.64733e-05	0.000521	0.00237222	1.23593e-06	0.00281	0.00237222	6.66593e-06	0.00183015	1070	2e-09	2.14e-06	5930	5.67e-09	0.00466055	1.56702e-07	5.16102e-07
	Human toxicity	kg 1,4-DB eq	-0.463867	0.00788	0.0477	0.804	0.91	0.0348992	0.000185151	0.196	3.62896e-05	0.000185025	0.07236	1.33884e-05	0.00538	0.00637	0.73164	2.50737e-05	0.000234	0.509	0.00237222	5.55099e-07	0.0428545	0.193999	0.196	0.0380237	0.194045	0.07236	0.0140411	0.038	0.00637	0.73164	0.509	0.000177101	0.0137	0.00237222	3.24994e-05	0.434	0.00237222	0.00102954	0.053239	6700000	2e-09	0.0134	17700000	5.67e-09	0.00466055	0.000467728	0.000274208
	Fotochemical oxidant formation	kg NMVOC	-0.00530053	4.76e-05	0.000378	0.804	0.91	0.00027656	6.07463e-05	0.196	1.19063e-05	6.07066e-05	0.07236	4.39273e-06	3.63e-05	0.00637	0.73164	1.69178e-07	6.13e-05	0.509	0.00237222	1.45417e-07	0.000340774	2.30951e-05	0.196	4.52664e-06	2.31201e-05	0.07236	1.67297e-06	0.000799	0.00637	0.73164	0.509	3.72378e-06	4.6e-05	0.00237222	1.09122e-07	0.000234	0.00237222	5.55099e-07	1.03694e-05	12100	2e-09	2.42e-05	137000	5.67e-09	0.00466055	3.62027e-06	1.90025e-05
	Particulate matter formation	kg PM10 eq	-0.00189821	1.39e-05	0.000219	0.804	0.91	0.000160229	1.74133e-05	0.196	3.413e-06	1.74019e-05	0.07236	1.2592e-06	2.12e-05	0.00637	0.73164	9.88036e-08	1.77e-05	0.509	0.00237222	4.19883e-08	0.000178942	6.67651e-07	0.196	1.3086e-07	6.6815e-07	0.07236	4.83473e-08	0.000467	0.00637	0.73164	0.509	2.17648e-06	1.03e-05	0.00237222	2.44338e-08	1.17e-05	0.00237222	2.7755e-08	2.359e-06	9220	2e-09	1.844e-05	74400	5.67e-09	0.00466055	1.96604e-06	5.80119e-06
	Terrestrial ecotoxicity	kg 1,4-DB eq	-0.000176485	6.72e-07	2.49e-05	0.804	0.91	1.82178e-05	9.79092e-07	0.196	1.91902e-07	9.79135e-07	0.07236	7.08502e-08	6.69e-07	0.00637	0.73164	3.11791e-09	1.26e-06	0.509	0.00237222	2.989e-09	1.91587e-05	4.06e-05	0.196	7.9576e-06	4.06009e-05	0.07236	2.93788e-06	3.57e-07	0.00637	0.73164	0.509	1.66382e-09	1.98e-07	0.00237222	4.69699e-10	9.03e-06	0.00237222	2.14211e-08	1.09181e-05	566	2e-09	1.132e-06	1780	5.67e-09	0.00466055	4.7037e-08	8.48419e-08
	Freshwater ecotoxicity	kg 1,4-DB eq	-0.00327165	8.77e-05	0.00106	0.804	0.91	0.000775538	6.93761e-06	0.196	1.35977e-06	6.93123e-06	0.07236	5.01544e-07	0.000238	0.00637	0.73164	1.10921e-06	1.15e-05	0.509	0.00237222	2.72805e-08	0.000866236	0.0420998	0.196	0.00825155	0.0421174	0.07236	0.00304762	0.00443	0.00637	0.73164	0.509	2.06462e-05	0.00217	0.00237222	5.14771e-06	0.165	0.00237222	0.000391416	0.0117061	143000	2e-09	0.000286	1330000	5.67e-09	0.00466055	3.51456e-05	8.80522e-06
	Marine ecotocixity	kg 1,4-DB eq	-0.0038027	8.61e-05	0.00103	0.804	0.91	0.000753589	8.89891e-06	0.196	1.74419e-06	8.89139e-06	0.07236	6.43381e-07	0.000224	0.00637	0.73164	1.04396e-06	1.3e-05	0.509	0.00237222	3.08388e-08	0.000843152	0.0393998	0.196	0.00772236	0.0394149	0.07236	0.00285206	0.00387	0.00637	0.73164	0.509	1.80363e-05	0.00189	0.00237222	4.48349e-06	0.141	0.00237222	0.000334483	0.0109225	146000	2e-09	0.000292	1220000	5.67e-09	0.00466055	3.22389e-05	1.15654e-05
	Ionising radiation	kBq U-235 eq	-0.0564528	9.16e-05	0.0116	0.804	0.91	0.00848702	0.000257197	0.196	5.04106e-05	0.000257029	0.07236	1.85986e-05	0.00128	0.00637	0.73164	5.9655e-06	0.000269	0.509	0.00237222	6.38127e-07	0.00865424	0	0.196	0	0	0.07236	0	0	0.00637	0.73164	0.509	0	0	0.00237222	0	0	0.00237222	0	0	154000	2e-09	0.000308	1600000	5.67e-09	0.00466055	4.22805e-05	0.000395254
	Agricultural land occupation	m2.yr	0.0217157	3.54e-05	0.0668	0.804	0.91	0.0488736	0.000312006	0.196	6.11532e-05	0.000312035	0.07236	2.25789e-05	0.000276	0.00637	0.73164	1.28631e-06	0.000331	0.509	0.00237222	7.85204e-07	0.0489948	0	0.196	0	0	0.07236	0	0	0.00637	0.73164	0.509	0	0	0.00237222	0	0	0.00237222	0	0	519000	2e-09	0.001038	424000	5.67e-09	0.00466055	1.12043e-05	3.56079e-05
	Urban land occupation	m2.yr	-0.00605485	8.8e-06	0.00153	0.804	0.91	0.00111941	0.00176001	0.196	0.000344961	0.00176019	0.07236	0.000127367	0.000136	0.00637	0.73164	6.33834e-07	0.00176	0.509	0.00237222	4.1751e-06	0.00160535	0	0.196	0	0	0.07236	0	0	0.00637	0.73164	0.509	0	0	0.00237222	0	0	0.00237222	0	0	1920000	2e-09	0.00384	1180000	5.67e-09	0.00466055	3.11819e-05	0.00139202
	Natural land transformation	m2	-0.000333562	1.2e-05	0.000249	0.804	0.91	0.000182178	-4.71943e-05	0.196	-9.25008e-06	-4.72045e-05	0.07236	-3.41572e-06	0.00141	0.00637	0.73164	6.57137e-06	-4.2e-05	0.509	0.00237222	-9.96332e-08	0.000187984	0	0.196	0	0	0.07236	0	0	0.00637	0.73164	0.509	0	0	0.00237222	0	0	0.00237222	0	0	325	2e-09	6.5e-07	2290	5.67e-09	0.00466055	6.05139e-08	2.79628e-06
	Water depletion	m3	-1.38888	0.00254	0.253	0.804	0.91	0.185105	0.00138127	0.196	0.00027073	0.0013802	0.07236	9.98715e-05	0.0323	0.00637	0.73164	0.000150536	0.0019	0.509	0.00237222	4.50721e-06	0.188171	0	0.196	0	0	0.07236	0	-0.9	0.00637	0.73164	0.509	-0.00419449	0	0.00237222	0	0	0.00237222	0	-0.00419449	10400000	2e-09	0.0208	58700000	5.67e-09	0.00466055	0.00155117	0.00276102
	Metal depletion	kg Fe eq	-0.110696	0.000133	0.00554	0.804	0.91	0.00405329	0.000165134	0.196	3.23662e-05	0.00016502	0.07236	1.19408e-05	0.00127	0.00637	0.73164	5.91889e-06	0.000183	0.509	0.00237222	4.34116e-07	0.00423695	0	0.196	0	0	0.07236	0	0	0.00637	0.73164	0.509	0	0	0.00237222	0	0	0.00237222	0	0	2460000	2e-09	0.00492	9370000	5.67e-09	0.00466055	0.000247605	0.00014292
	Fossil depletion	kg oil eq	-0.982636	0.00481	0.0167	0.804	0.91	0.0122184	0.00148113	0.196	0.000290302	0.00148016	0.07236	0.000107104	0.00179	0.00637	0.73164	8.34238e-06	0.0015	0.509	0.00237222	3.55833e-06	0.0174377	0	0.196	0	0	0.07236	0	0	0.00637	0.73164	0.509	0	0	0.00237222	0	0	0.00237222	0	0	551000	2e-09	0.001102	5850000	5.67e-09	0.00466055	0.000154588	0.00277217
											NOTE: for treatment of reject PET from sorting process in Bauru (where leachate is sent to Jundiai, and resulting sludge is composted).			NOTE: for treatment of reject PET from recycling processing at industries in S. Carlos/Caieiras (where leachate is treated locally at a WWTP, and resulting sludge is landfilled)	For treatment of WW from recycling process, since they are carried out in a different city, we assume sludge goes to landfill							Operational burden due to landfilling of sludge produced from treatment of WW generated during PET recycling.				NOTE: to treat reject PET from sorting process in Bauru			NOTE: to treat reject PET from recycling process in S. Carlos/Caieiras	Emissions include incineration of sludge from WWTP.					Emissions due to incineration of sludge ---- to be subtracted		To be subtracted	Emissions due to landfilling of sludge ---- to be added		To be added								Construction of WWTP for treatment of WW from recycling of PET.	Landfill facility construction includes construction of WWTP, and composting for treatment of WWTP sludge.
			For every 1 kg of waste PET, 0.196 kg of waste PET is landfilled in Bauru (reject from sorting process), 0.072 kg is landfilled in S. Carlos/Caieiras (reject from the recycling process), and 0.732kg is effectively recycled and converted into PET granulates
			Recycling of PET (PET Rejected from Sorting Cooperatives and Recycling Industry is Landfilled) - 1 kg waste PET
	Impact category	Unit	Operation	Emissions	Construction	Avoided Product	Total (w/o C&T)
	Climate change	kg CO2 eq	0.0825514	0.0208714	0.00706629	-1.57543	-1.46494
	Ozone depletion	kg CFC-11 eq	1.74059e-08	0	5.14668e-10	-3.03234e-08	-1.24028e-08
	Terrestrial acidification	kg SO2 eq	0.000518994	1.11532e-05	5.34574e-05	-0.00565809	-0.00507448
	Freswater eutrophication	kg P eq	2.71971e-05	4.5334e-06	6.72078e-06	-0.000337211	-0.00029876
	Marine eutrophication	kg N eq	2.23919e-05	0.00183015	2.5446e-06	-0.000199533	0.00165555
	Human toxicity	kg 1,4-DB eq	0.0428545	0.053239	0.0141413	-0.574102	-0.463867
	Fotochemical oxidant formation	kg NMVOC	0.000340774	1.03694e-05	3.59797e-05	-0.00568765	-0.00530053
	Particulate matter formation	kg PM10 eq	0.000178942	2.359e-06	2.36177e-05	-0.00210313	-0.00189821
	Terrestrial ecotoxicity	kg 1,4-DB eq	1.91587e-05	1.09181e-05	1.23307e-06	-0.000207795	-0.000176485
	Freshwater ecotoxicity	kg 1,4-DB eq	0.000866236	0.0117061	0.000331686	-0.0161757	-0.00327165
	Marine ecotocixity	kg 1,4-DB eq	0.000843152	0.0109225	0.000335508	-0.0159038	-0.0038027
	Ionising radiation	kBq U-235 eq	0.00865424	0	0.000491284	-0.0655983	-0.0564528
	Agricultural land occupation	m2.yr	0.0489948	0	0.00106762	-0.0283466	0.0217157
	Urban land occupation	m2.yr	0.00160535	0	0.00425961	-0.0119198	-0.00605485
	Natural land transformation	m2	0.000187984	0	1.51597e-06	-0.000523062	-0.000333562
	Water depletion	m3	0.188171	-0.00419449	0.0245236	-1.59738	-1.38888
	Metal depletion	kg Fe eq	0.00423695	0	0.00541572	-0.120348	-0.110696
	Fossil depletion	kg oil eq	0.0174377	0	0.00218241	-1.00226	-0.982636
[truncated: 21 more columns]

## Sheet: Recycling PET - Wpet to I
			Total	Operation																				Emissions																		Construction
			PET recycling (S&W to L)	Sorting waste PET operation	PET granulate production from sorted PET	Conversion	Conversion	PET granulate production from sorted PET	Total Incineration PET operation	Conversion	Total Incineration PET operation	Total PET Landfilling operation	Conversion	Total PET Landfilling operation	WWTP (S to L) operation	Conversion	Conversion	WWTP (S to L) operation	WWTP sludge landfill operation	Conversion	Conversion	WWTP sludge landfill operation	Total PET recycling operation	Total PET Incineration emissions	Conversion	Total PET Incineration emissions	Total PET Landfilling operation (S to L)	Conversion	Total PET Landfilling operation (S to L)	WWTP emissions (S to I) emissions	Conversion	Conversion	Conversion	WWTP emissions (S to I)	Incineration of sludge emissions	Conversion	Incineration of sludge emissions	Landfilling of sludge emissions	Conversion	Landfilling of sludge emissions	Total PET recycling emissions	Materials recycling facility construction	Conversion	MRF construction	WWTP construction	Conversion	Conversion	WWTP construction	Total PET Incineration facility construction
	Impact category	Unit	Impact/1 kg waste PET	Impact/1 kg waste PET	Impact/1 kg granulate PET	kg sorted PET/kg waste PET	kg granulate PET/ kg sorted PET	Impact/1 kg waste PET	Impact/1 kg waste PET landfilled	kg waste PET incinerated/kg waste PET	Impact/1 kg waste PET	Impact/1 kg landfilled PET	kg PET landfilled/ kg waste PET	Impact/1 kg waste PET	Impact/1 m3 wastewater	m3 wastewater/kg granulate PET	kg granulate PET/ kg waste PET	Impact/1 kg waste PET	Impact/1 kg landfilled sludge	kg sludge/m3 WW	kg sludge/kg waste PET	Impact/1 kg waste PET	Impact/1 kg waste PET	Impact/1 kg PET landfilled	kg waste PET incinerated/kg waste PET	Impact/1 kg waste PET	Impact/1 kg landfilled PET	kg landfilled PET/ kg waste PET	Impact/1 kg waste PET	Impact/1 m3 wastewater	m3 wastewater/kg granulate PET	kg granulate PET/ kg waste PET	kg sludge/ m3 Wastewater	Impact/1 kg waste PET	Impact/1 kg incinerated sludge	kg sludge/kg waste PET	Impact/1 kg waste PET	Impact/1 kg sludge	kg sludge/kg waste PET	Impact/1 kg waste PET	Impact/1 kg waste PET	Impact/1 unit	MRF units/kg waste PET	Impact/1 kg waste PET	Impact/1 unit	WWTP unit/m3 WW	m3 WW/kg waste PET	Impact/1 kg waste PET	Impact/1 kg incinerated PET
	Climate change	kg CO2 eq	-1.08685	0.016	0.0892	0.804	0.91	0.0652623	0.00684	0.196	0.00134064	0.00452052	0.07236	0.000327105	0.0137	0.00637	0.73164	6.38495e-05	0.00486	0.509	0.00237222	1.1529e-05	0.0830054	2.05	0.196	0.4018	0.0678665	0.07236	0.00491082	0.257	0.00637	0.73164	0.509	0.00119776	0.0638	0.00237222	0.000151348	0.685	0.00237222	0.00162497	0.409382	2400000	2e-09	0.0048	32000000	5.67e-09	0.00466055	0.00084561	0.00421366
	Ozone depletion	kg CFC-11 eq	-1.24975e-08	5.91e-11	2.36e-08	0.804	0.91	1.72667e-08	4.35e-10	0.196	8.526e-11	2.89031e-10	0.07236	2.09143e-11	3.87e-10	0.00637	0.73164	1.80363e-12	2.93e-10	0.509	0.00237222	6.9506e-13	1.74345e-08	0	0.196	0	0	0.07236	0	0	0.00637	0.73164	0.509	0	0	0.00237222	0	0	0.00237222	0	0	0.169	2e-09	3.38e-10	1.15	5.67e-09	0.00466055	3.03891e-11	2.06332e-10
	Terrestrial acidification	kg SO2 eq	-0.00503288	4.22e-05	0.000639	0.804	0.91	0.000467518	2.88e-05	0.196	5.6448e-06	3.33036e-05	0.07236	2.40985e-06	5.46e-05	0.00637	0.73164	2.54466e-07	3.39e-05	0.509	0.00237222	8.04182e-08	0.000518107	0.000262	0.196	5.1352e-05	1.36098e-06	0.07236	9.84808e-08	0.00231	0.00637	0.73164	0.509	1.07659e-05	2.96e-05	0.00237222	7.02177e-08	3.88e-05	0.00237222	9.20421e-08	6.22382e-05	21500	2e-09	4.3e-05	138000	5.67e-09	0.00466055	3.64669e-06	1.67806e-05
	Freswater eutrophication	kg P eq	-0.000298816	2.87e-07	3.67e-05	0.804	0.91	2.68512e-05	9.6e-07	0.196	1.8816e-07	1.5402e-07	0.07236	1.11449e-08	3.68e-06	0.00637	0.73164	1.71508e-08	1.86e-07	0.509	0.00237222	4.41233e-10	2.73551e-05	0	0.196	0	1.1984e-09	0.07236	8.67162e-11	0.000967	0.00637	0.73164	0.509	4.50675e-06	0	0.00237222	0	1.12e-05	0.00237222	2.65688e-08	4.5334e-06	3140	2e-09	6.28e-06	9500	5.67e-09	0.00466055	2.5104e-07	1.28334e-06
	Marine eutrophication	kg N eq	0.00041043	1.67e-06	2.75e-05	0.804	0.91	2.01201e-05	9.85e-07	0.196	1.9306e-07	2.19024e-06	0.07236	1.58486e-07	1.8e-06	0.00637	0.73164	8.38898e-09	2.26e-06	0.509	0.00237222	5.36121e-09	2.21554e-05	9.03e-05	0.196	1.76988e-05	0.00644024	0.07236	0.000466016	0.0207	0.00637	0.73164	0.509	9.64733e-05	0.000521	0.00237222	1.23593e-06	0.00281	0.00237222	6.66593e-06	0.000585618	1070	2e-09	2.14e-06	5930	5.67e-09	0.00466055	1.56702e-07	6.45408e-07
	Human toxicity	kg 1,4-DB eq	-0.413528	0.00788	0.0477	0.804	0.91	0.0348992	0.00183	0.196	0.00035868	0.000185025	0.07236	1.33884e-05	0.00538	0.00637	0.73164	2.50737e-05	0.000234	0.509	0.00237222	5.55099e-07	0.0431769	0.452	0.196	0.088592	0.194045	0.07236	0.0140411	0.038	0.00637	0.73164	0.509	0.000177101	0.0137	0.00237222	3.24994e-05	0.434	0.00237222	0.00102954	0.103807	6700000	2e-09	0.0134	17700000	5.67e-09	0.00466055	0.000467728	0.00142911
	Fotochemical oxidant formation	kg NMVOC	-0.00523589	4.76e-05	0.000378	0.804	0.91	0.00027656	1.91e-05	0.196	3.7436e-06	6.07066e-05	0.07236	4.39273e-06	3.63e-05	0.00637	0.73164	1.69178e-07	6.13e-05	0.509	0.00237222	1.45417e-07	0.000332611	0.000463	0.196	9.0748e-05	2.31201e-05	0.07236	1.67297e-06	0.000799	0.00637	0.73164	0.509	3.72378e-06	4.6e-05	0.00237222	1.09122e-07	0.000234	0.00237222	5.55099e-07	9.65907e-05	12100	2e-09	2.42e-05	137000	5.67e-09	0.00466055	3.62027e-06	1.8322e-05
	Particulate matter formation	kg PM10 eq	-0.0018846	1.39e-05	0.000219	0.804	0.91	0.000160229	1.01e-05	0.196	1.9796e-06	1.74019e-05	0.07236	1.2592e-06	2.12e-05	0.00637	0.73164	9.88036e-08	1.77e-05	0.509	0.00237222	4.19883e-08	0.000177509	0.000105	0.196	2.058e-05	6.6815e-07	0.07236	4.83473e-08	0.000467	0.00637	0.73164	0.509	2.17648e-06	1.03e-05	0.00237222	2.44338e-08	1.17e-05	0.00237222	2.7755e-08	2.28081e-05	9220	2e-09	1.844e-05	74400	5.67e-09	0.00466055	1.96604e-06	1.10604e-05
	Terrestrial ecotoxicity	kg 1,4-DB eq	-0.000142119	6.72e-07	2.49e-05	0.804	0.91	1.82178e-05	1.34e-06	0.196	2.6264e-07	9.79135e-07	0.07236	7.08502e-08	6.69e-07	0.00637	0.73164	3.11791e-09	1.26e-06	0.509	0.00237222	2.989e-09	1.92294e-05	0.000216	0.196	4.2336e-05	4.06009e-05	0.07236	2.93788e-06	3.57e-07	0.00637	0.73164	0.509	1.66382e-09	1.98e-07	0.00237222	4.69699e-10	9.03e-06	0.00237222	2.14211e-08	4.52965e-05	566	2e-09	1.132e-06	1780	5.67e-09	0.00466055	4.7037e-08	1.97962e-07
	Freshwater ecotoxicity	kg 1,4-DB eq	0.00113445	8.77e-05	0.00106	0.804	0.91	0.000775538	4.33e-05	0.196	8.4868e-06	6.93123e-06	0.07236	5.01544e-07	0.000238	0.00637	0.73164	1.10921e-06	1.15e-05	0.509	0.00237222	2.72805e-08	0.000873363	0.0652	0.196	0.0127792	0.0421174	0.07236	0.00304762	0.00443	0.00637	0.73164	0.509	2.06462e-05	0.00217	0.00237222	5.14771e-06	0.165	0.00237222	0.000391416	0.0162337	143000	2e-09	0.000286	1330000	5.67e-09	0.00466055	3.51456e-05	5.42744e-05
	Marine ecotocixity	kg 1,4-DB eq	0.000972388	8.61e-05	0.00103	0.804	0.91	0.000753589	4.82e-05	0.196	9.4472e-06	8.89139e-06	0.07236	6.43381e-07	0.000224	0.00637	0.73164	1.04396e-06	1.3e-05	0.509	0.00237222	3.08388e-08	0.000850855	0.0643	0.196	0.0126028	0.0394149	0.07236	0.00285206	0.00387	0.00637	0.73164	0.509	1.80363e-05	0.00189	0.00237222	4.48349e-06	0.141	0.00237222	0.000334483	0.0158029	146000	2e-09	0.000292	1220000	5.67e-09	0.00466055	3.22389e-05	5.47673e-05
	Ionising radiation	kBq U-235 eq	-0.0566329	9.16e-05	0.0116	0.804	0.91	0.00848702	0.000381	0.196	7.4676e-05	0.000257029	0.07236	1.85986e-05	0.00128	0.00637	0.73164	5.9655e-06	0.000269	0.509	0.00237222	6.38127e-07	0.0086785	0	0.196	0	0	0.07236	0	0	0.00637	0.73164	0.509	0	0	0.00237222	0	0	0.00237222	0	0	154000	2e-09	0.000308	1600000	5.67e-09	0.00466055	4.22805e-05	0.000248528
	Agricultural land occupation	m2.yr	0.0216531	3.54e-05	0.0668	0.804	0.91	0.0488736	0.000126	0.196	2.4696e-05	0.000312035	0.07236	2.25789e-05	0.000276	0.00637	0.73164	1.28631e-06	0.000331	0.509	0.00237222	7.85204e-07	0.0489583	0	0.196	0	0	0.07236	0	0	0.00637	0.73164	0.509	0	0	0.00237222	0	0	0.00237222	0	0	519000	2e-09	0.001038	424000	5.67e-09	0.00466055	1.12043e-05	5.28476e-05
	Urban land occupation	m2.yr	-0.00665181	8.8e-06	0.00153	0.804	0.91	0.00111941	7.41e-05	0.196	1.45236e-05	0.00176019	0.07236	0.000127367	0.000136	0.00637	0.73164	6.33834e-07	0.00176	0.509	0.00237222	4.1751e-06	0.00127491	0	0.196	0	0	0.07236	0	0	0.00637	0.73164	0.509	0	0	0.00237222	0	0	0.00237222	0	0	1920000	2e-09	0.00384	1180000	5.67e-09	0.00466055	3.11819e-05	0.000201246
	Natural land transformation	m2	-0.000518462	1.2e-05	0.000249	0.804	0.91	0.000182178	3.28e-07	0.196	6.4288e-08	-4.72045e-05	0.07236	-3.41572e-06	0.00141	0.00637	0.73164	6.57137e-06	-4.2e-05	0.509	0.00237222	-9.96332e-08	0.000197299	0	0.196	0	0	0.07236	0	0	0.00637	0.73164	0.509	0	0	0.00237222	0	0	0.00237222	0	0	325	2e-09	6.5e-07	2290	5.67e-09	0.00466055	6.05139e-08	9.03548e-07
	Water depletion	m3	-1.39981	0.00254	0.253	0.804	0.91	0.185105	0.0095	0.196	0.001862	0.0013802	0.07236	9.98715e-05	0.0323	0.00637	0.73164	0.000150536	0.0019	0.509	0.00237222	4.50721e-06	0.189762	-0.000476	0.196	-9.3296e-05	0	0.07236	0	-0.9	0.00637	0.73164	0.509	-0.00419449	0	0.00237222	0	0	0.00237222	0	-0.00428779	10400000	2e-09	0.0208	58700000	5.67e-09	0.00466055	0.00155117	0.0111679
	Metal depletion	kg Fe eq	-0.11071	0.000133	0.00554	0.804	0.91	0.00405329	0.000293	0.196	5.7428e-05	0.00016502	0.07236	1.19408e-05	0.00127	0.00637	0.73164	5.91889e-06	0.000183	0.509	0.00237222	4.34116e-07	0.00426201	0	0.196	0	0	0.07236	0	0	0.00637	0.73164	0.509	0	0	0.00237222	0	0	0.00237222	0	0	2460000	2e-09	0.00492	9370000	5.67e-09	0.00466055	0.000247605	0.00225257
	Fossil depletion	kg oil eq	-0.983296	0.00481	0.0167	0.804	0.91	0.0122184	0.00171	0.196	0.00033516	0.00148016	0.07236	0.000107104	0.00179	0.00637	0.73164	8.34238e-06	0.0015	0.509	0.00237222	3.55833e-06	0.0174826	0	0.196	0	0	0.07236	0	0	0.00637	0.73164	0.509	0	0	0.00237222	0	0	0.00237222	0	0	551000	2e-09	0.001102	5850000	5.67e-09	0.00466055	0.000154588	0.00119894
											NOTE: Incineration of reject PET from sorting cooperatives at MRF (cooperatives) in Bauru	NOTE: for the scenario where PET is recycled, and the rejected PET from sorting cooperatives in Bauru is incinerated in the hypothetical incineration facility in Bauru, while the rejected PET from the recycling industry (located in S. Carlos/ Caieiras) is landfilled in these locations.		NOTE: Landfilling of PET from reject of recycling processing industry, which occurs in S. Carlos/Caieiras, and for which the sludge from landfilling leachate treatment is assumed to be landfilled (landfill, S to L, "old")	For treatment of WW from recycling process, since they are carried out in a different city, we assume sludge goes to landfill (based on city of Caieiras)							Operational burden due to landfilling of sludge produced from treatment of WW generated during PET recycling.				NOTE: Emissions from incineration of rejected PET from the sorting process, which occurs in Bauru.			NOTE: Emissions from landfilling of rejected PET at recycling processing industry, assumed to be located in S. Carlos/Caieiras	Emissions include incineration of sludge from WWTP.					Emissions due to incineration of sludge ---- to be subtracted		To be subtracted	Emissions due to landfilling of sludge ---- to be added		To be added								Construction of WWTP for treatment of WW from recycling of PET.	Incineration facility construction includes landfill construction for treatment of slags/residues
			For every 1 kg of waste PET, 0.196 kg of waste PET is incinerated in Bauru (reject from sorting process), 0.072 kg is landfilled in S. Carlos/Caieiras (reject from the recycling process), and 0.732kg is effectively recycled and converted into PET granulates
			Recycling of PET (PET Rejected from Sorting Cooperatives and Recycling Industry is Incinerated) - 1 kg waste PET
	Impact category	Unit	Operation	Emissions	Construction	Avoided Product	Total (w/o C&T)
	Climate change	kg CO2 eq	0.0830054	0.409382	0.00741619	-1.58666	-1.08685
	Ozone depletion	kg CFC-11 eq	1.74345e-08	0	4.64159e-10	-3.03961e-08	-1.24975e-08
	Terrestrial acidification	kg SO2 eq	0.000518107	6.22382e-05	5.37823e-05	-0.00566701	-0.00503288
	Freswater eutrophication	kg P eq	2.73551e-05	4.5334e-06	6.93144e-06	-0.000337636	-0.000298816
	Marine eutrophication	kg N eq	2.21554e-05	0.000585618	2.56994e-06	-0.000199914	0.00041043
	Human toxicity	kg 1,4-DB eq	0.0431769	0.103807	0.0143677	-0.57488	-0.413528
	Fotochemical oxidant formation	kg NMVOC	0.000332611	9.65907e-05	3.58463e-05	-0.00570094	-0.00523589
	Particulate matter formation	kg PM10 eq	0.000177509	2.28081e-05	2.46485e-05	-0.00210956	-0.0018846
	Terrestrial ecotoxicity	kg 1,4-DB eq	1.92294e-05	4.52965e-05	1.25524e-06	-0.0002079	-0.000142119
	Freshwater ecotoxicity	kg 1,4-DB eq	0.000873363	0.0162337	0.000340598	-0.0163132	0.00113445
	Marine ecotocixity	kg 1,4-DB eq	0.000850855	0.0158029	0.000343976	-0.0160253	0.000972388
	Ionising radiation	kBq U-235 eq	0.0086785	0	0.000462526	-0.065774	-0.0566329
	Agricultural land occupation	m2.yr	0.0489583	0	0.00107099	-0.0283762	0.0216531
	Urban land occupation	m2.yr	0.00127491	0	0.00402622	-0.0119529	-0.00665181
	Natural land transformation	m2	0.000197299	0	1.145e-06	-0.000716906	-0.000518462
	Water depletion	m3	0.189762	-0.00428779	0.0261713	-1.61145	-1.39981
	Metal depletion	kg Fe eq	0.00426201	0	0.00582921	-0.120801	-0.11071
	Fossil depletion	kg oil eq	0.0174826	0	0.00187405	-1.00265	-0.983296
[truncated: 24 more columns]

## Sheet: S1
	S1 - Base scenario					Operation				Emissions				Construction				Avoided Products				Collection & Transportation		Summary
		kg waste PET		Impact category	Unit	Operation - Landfilling (S to Comp)	Operation - Incineration	Operation - Recycling (Wpet to L)	Operation - Recycling (Wpet to I)	Emissions - Landfilling (S to Comp)	Emissions - Incineration	Emissions - Recycling (Wpet to L)	Emissions - Recycling (Wpet to I)	Construction - Landfilling (S to Comp)	Construction - Incineration	Construction - Recycling (Wpet to L)	Construction - Recycling (Wpet to I)	Avoided Products - Landfilling (S to Comp)	Avoided Products - Incineration	Avoided Products - Recycling (Wpet to L)	Avoided Products - Recycling (Wpet to I)	C&T Total		Total Operations	Total Emissions	Total Construction	Total Avoided Products	Total C&T	Total
	Landfilling (S to Comp)	964		Climate change	kg CO2 eq	4.36078	0	2.97185	0	65.3612	0	0.75137	0	2.34103	0	0.254386	0	0	0	-56.7154	0	26.6326		7.33263	66.1125	2.59541	-56.7154	26.6326	45.9578
	Incineration	0		Ozone depletion	kg CFC-11 eq	2.78808e-07	0	6.26613e-07	0	0	0	0	0	4.47327e-07	0	1.8528e-08	0	0	0	-1.09164e-06	0	1.8499e-06		9.05421e-07	0	4.65855e-07	-1.09164e-06	1.8499e-06	2.12954e-06
	Recycling (Wpet to L)	36		Terrestrial acidification	kg SO2 eq	0.0321256	0	0.0186838	0	0.00131355	0	0.000401517	0	0.0145781	0	0.00192447	0	0	0	-0.203691	0	0.0858566		0.0508094	0.00171506	0.0165026	-0.203691	0.0858566	-0.0488075
	Recycling (Wpet to I)	0		Freswater eutrophication	kg P eq	0.000148572	0	0.000979097	0	0	0	0.000163203	0	0.00020103	0	0.000241948	0	0	0	-0.0121396	0	0.00159281		0.00112767	0.000163203	0.000442978	-0.0121396	0.00159281	-0.00881293
	Total	1000		Marine eutrophication	kg N eq	0.00211266	0	0.000806108	0	6.20811	0	0.0658853	0	0.000497522	0	9.16056e-05	0	0	0	-0.0071832	0	0.00449546		0.00291876	6.27399	0.000589128	-0.0071832	0.00449546	6.27481
				Human toxicity	kg 1,4-DB eq	0.178485	0	1.54276	0	187.015	0	1.9166	0	0.264337	0	0.509088	0	0	0	-20.6677	0	6.83443		1.72125	188.931	0.773425	-20.6677	6.83443	177.593
				Fotochemical oxidant formation	kg NMVOC	0.0585595	0	0.0122678	0	0.0222637	0	0.000373297	0	0.0183184	0	0.00129527	0	0	0	-0.204755	0	0.13521		0.0708273	0.022637	0.0196137	-0.204755	0.13521	0.0435325
				Particulate matter formation	kg PM10 eq	0.0167864	0	0.00644192	0	0.000643616	0	8.49241e-05	0	0.00559234	0	0.000850238	0	0	0	-0.0757128	0	0.0463907		0.0232283	0.00072854	0.00644258	-0.0757128	0.0463907	0.0010774
				Terrestrial ecotoxicity	kg 1,4-DB eq	0.000943845	0	0.000689713	0	0.0391384	0	0.000393051	0	8.17876e-05	0	4.43905e-05	0	0	0	-0.00748062	0	0.0112884		0.00163356	0.0395314	0.000126178	-0.00748062	0.0112884	0.0450989
				Freshwater ecotoxicity	kg 1,4-DB eq	0.00668785	0	0.0311845	0	40.5842	0	0.421419	0	0.00848823	0	0.0119407	0	0	0	-0.582324	0	0.113659		0.0378724	41.0056	0.0204289	-0.582324	0.113659	40.5952
	FU = 1 metric ton waste PET			Marine ecotocixity	kg 1,4-DB eq	0.00857855	0	0.0303535	0	37.9814	0	0.393208	0	0.011149	0	0.0120783	0	0	0	-0.572538	0	0.192013		0.038932	38.3746	0.0232273	-0.572538	0.192013	38.0562
				Ionising radiation	kBq U-235 eq	0.247938	0	0.311553	0	0	0	0	0	0.381025	0	0.0176862	0	0	0	-2.36154	0	2.02884		0.55949	0	0.398711	-2.36154	2.02884	0.625501
				Agricultural land occupation	m2.yr	0.300774	0	1.76381	0	0	0	0	0	0.034326	0	0.0384341	0	0	0	-1.02048	0	0.369398		2.06458	0	0.0727601	-1.02048	0.369398	1.48626
				Urban land occupation	m2.yr	1.69665	0	0.0577925	0	0	0	0	0	1.34191	0	0.153346	0	0	0	-0.429113	0	1.40654		1.75444	0	1.49526	-0.429113	1.40654	4.22712
				Natural land transformation	m2	-0.0454953	0	0.00676743	0	0	0	0	0	0.00269561	0	5.45751e-05	0	0	0	-0.0188302	0	0.0084875		-0.0387278	0	0.00275019	-0.0188302	0.0084875	-0.0463204
				Water depletion	m3	1.33155	0	6.77414	0	0	0	-0.151002	0	2.66162	0	0.882848	0	0	0	-57.5057	0	12.0264		8.10569	-0.151002	3.54447	-57.5057	12.0264	-33.9801
				Metal depletion	kg Fe eq	0.159189	0	0.15253	0	0	0	0	0	0.137775	0	0.194966	0	0	0	-4.33254	0	0.958768		0.311719	0	0.332741	-4.33254	0.958768	-2.72931
				Fossil depletion	kg oil eq	1.42781	0	0.627757	0	0	0	0	0	2.67237	0	0.0785666	0	0	0	-36.0812	0	9.34976		2.05557	0	2.75094	-36.0812	9.34976	-21.925
								C&T Freight Calculations
						Landfilling PET (S to Comp)			Incineration PET
	Recycling collection
	Emburb selective	0.571				Tons PET Landfilled/tons waste PET	0.964	t PETl/ t PETw	Tons PET Incinerated/ tons waste PET	0	t PETi/ t PETw
	Ascam	0.099				Distance Emburb conventional (Collection ---> Landfill)	130	km	Distance (Collection ---> Incineration)	130	km
	Ecopoints	0.33				Freight PETl (per 1 ton waste PET)	125.32	tkm/ t PETw	Freight PETi (per 1 ton waste PET)	0	tkm/ t PETw
	Total	1				Freight category	Emburb conventional		Freight category	Emburb conventional
						Tons Leachate/ tons PETl	0.071	t L/ t PETl (=kg L/ kg PETl)	Tons slags/residues/ Ton PETi	0.019	t S/R / t (=kg S/R/ kg PETi)
						L leachate/kg PET landfilled	0.071	L leachate/ 1 kg PETl	Tons S/R / Ton waste PET	0	t S/R / t PETw
						Assume leachate density	1	kg leachate/L leachate	Distance (Incineration ---> Landfill)	100	km	Assumed
						Tons Leachate/ Tons waste PET	0.068444	t L/ t PETw	Freight Slags/Residues (per 1 t PETw)	0	tkm/ t PETw
						Distance Leachate Truck (Landfill ---> WWTP in Jundiai)	350	km	Freight category	Slags/ Inc residues Transport
						Freight Leachate (per 1 ton waste PET)	23.9554	tkm/ t PETw
						Freight category	Leachate truck
						Tons WWTP sludge/Tons PETl	0.000107	t S/ t PET l
						Tons WWTP Sludge/ tons waste PET	0.000103148	t S/ t PETw
						Distance Sludge (within WWTP to composting)	0	km
						Recycling PET (Wpet to Landfill)			Recycling PET (Wpet to Incineration)
						Tons unsorted PET/tons waste PET	0.036	t PETu/ t PETw	Tons unsorted PET/tons waste PET	0	t PETu/ t PETw
						Distance Emburb selective/Ascam (Collection ---> MRF)	90	km	Distance Emburb selective/Ascam (Collection ---> MRF)	90	km
						Fraction Collection Emburb selective	0.571		Fraction Collection Emburb selective	0.571
						Fraction collection Ascam	0.099		Fraction collection Ascam	0.099
						Distance Ecopoints (Ecopoints ---> MRF)	44	km	Distance Ecopoints (Ecopoints ---> MRF)	44	km
						Fraction Collection ecopoints	0.33		Fraction Collection ecopoints	0.33
						Freight Emburb (per 1 ton waste PET)	1.85004	tkm/ t PETw	Freight Emburb (per 1 ton waste PET)	0	tkm/ t PETw
						Freight category	Emburb selective		Freight category	Emburb selective
						Freight Ascam (per 1 ton waste PET)	0.32076	tkm/ t PETw	Freight Ascam (per 1 ton waste PET)	0	tkm/ t PETw
						Freight category	Semma/Ascam		Freight category	Semma/Ascam
						Freight Ecopoints (per 1 ton waste PET)	0.52272	tkm/ t PETw	Freight Ecopoints (per 1 ton waste PET)	0	tkm/ t PETw
						Freight category	Semma/Ascam		Freight category	Semma/Ascam
					PET rejected in Bauru	Tons landfilled PET/Tons PETu	0.196	t PETl/ t PETu	Tons incinerated PET/Tons PETu	0.196	t PETi/ t PETu
						Tons landfilled PET/ Tons waste PET	0.007056	t PETl/ t PETw	Tons incinerated PET/ Tons waste PET	0	t PETi/ t PETw
					average based on existing facilities	Distance Transport PET rejects (MRF ---> landfill)	42	km	Distance Transport PET rejects (MRF ---> Incineration)	42	km
					assumed	Freight PET rejects 1 (per 1 ton PETw)	0.296352	tkm/ t PETw	Freight PET rejects (per 1 ton PETw)	0	tkm/ t PETw
						Freight category	Emburd conventional		Freight category	Emburd conventional
						Tons Leachate/ Ton landfilled PET	0.071	t L/ t PETl	Tons Slags/Res / Ton PETi	0.019	t S/R/ t PETi
						Tons leachate/ Ton waste PET	0.000500976	t L/ t PETw	Tons Slags/Res / Ton waste PET	0	t S/R/ t PETw
						Distance Leachate Truck (landfill ---> WWTP in Jundiai)	350	km	Distance (Incineration ---> Landfill)	100	km	assumed
						Freight Leachate (per 1 ton waste PET)	0.175342	tkm/ t PETw	Freight S/R (per 1 ton waste PET)	0	tkm/ t PETw
						Freight category	Leachate truck		Freight category	Slags/Inc transport
					PET rejects in S. Carlos/ Caieiras	Tons PET landfilled/ Tons PETu	0.072	t PETl/ t PETu	Tons PET landfilled/ Tons PETu	0.072	t PETl/ t PETu
						Tons PET landfilled/ Tons waste PET	0.002592	t PETl/ t PETw	Tons PET landfilled/ Tons waste PET	0	t PETl/ t PETw
					Assumed same as MRF--> landfill in Bauru	Distance industry ---> Landfill	42	km	Distance industry ---> Landfill	42	km
						Freight PET rejects 2 (per 1 ton PETw)	0.108864	tkm/ t PETw	Freight PET rejects 2 (per 1 ton PETw)	0	tkm/ t PETw
					Assumed	Freight category	Emburb conventional		Freight category	Emburb conventional
						Tons sludge/ Tons PET landfilled	0.000107	t S/ t PETl	Tons sludge/ Tons PET landfilled	0.000107	t S/ t PETl
						Tons sludge/ Tons waste PET	2.77344e-07	t S/ t PETw	Tons sludge/ Tons waste PET	0	t S/ t PETw
					From treatment of WW from recylcing process	Ton sludge/m3 WW	0.000509	t S/m3 WW	Ton sludge/m3 WW	0.000509	t S/m3 WW
						m3 WW/ t recycled PET	0.00637	m3 WW/ t PETr	m3 WW/ t recycled PET	0.00637	m3 WW/ t PETr
						Ton PETr/ Ton PETs	0.91	t PETr/ t PETs	Ton PETr/ Ton PETs	0.91	t PETr/ t PETs
						Ton PETs/ ton PETu	0.804	t PETs/ t PETu	Ton PETs/ ton PETu	0.804	t PETs/ t PETu
						Ton sludge/ ton PETw	8.53999e-08	t S/ t PETw	Ton sludge/ ton PETw	0	t S/ t PETw
					Assumed. In S Carlos/Caieiras. Leachate transport from landfill to WWTP is by sewer grid	Distance WWTP ---> Landfill	11	km	Distance WWTP ---> Landfill	11	km
						Freight WWTP sludge (per 1 ton PETw)	3.99018e-06	tkm/ t PETw	Freight WWTP sludge (per 1 ton PETw)	0	tkm/ t PETw
					Assumed	Freight category	Emburb conventional		Freight category	Emburb conventional
						Tons sorted PET/Tons unsorted PET	0.804	t PETs/ t PETu	Tons sorted PET/Tons unsorted PET	0.804	t PETs/ t PETu
					PETs = bales	Tons sorted PET/ Ton waste PET	0.028944	t PETs/t PETw	Tons sorted PET/ Ton waste PET	0	t PETs/t PETw
					average from both cities	Distance bales transport (MRF ---> Industries in S. Carlos/ Caieiras)	255	km	Distance bales transport (MRF ---> Industries in S. Carlos/ Caieiras)	255	km
						Freight bales transport (per 1 ton PETw)	7.38072	tkm/ t PETw	Freight bales transport (per 1 ton PETw)	0	tkm/ t PETw
						Freight category	Bales transport		Freight category	Bales transport
						Total Freight for Category	Total Freight for Category	Total Freight for Category	Total Freight for Category	Total Freight for Category	Total Freight for Category
						125.725	1.85004	0.84348	24.1307	7.38072	0
						tkm/ t waste PET	tkm/ t waste PET	tkm/ t waste PET	tkm/ t waste PET	tkm/ t waste PET	tkm/ t waste PET
				Impact category	Unit	Emburb conventional	Emburb selective	Semma/Ascam	Leachate truck transport	Bales transport	Slags/Inc residues Transport	Total Freight for this Scenario
				Climate change	kg CO2 eq	20.9094	0.3105	0.140981	4.05396	1.21782	0	26.6326
				Ozone depletion	kg CFC-11 eq	1.45457e-06	2.15437e-08	9.73612e-09	2.79917e-07	8.41402e-08	0	1.8499e-06
				Terrestrial acidification	kg SO2 eq	0.07074	0.00112157	0.000358079	0.0113414	0.0022954	0	0.0858566
				Freswater eutrophication	kg P eq	0.00125199	1.84757e-05	8.40226e-06	0.000240583	7.33644e-05	0	0.00159281
				Marine eutrophication	kg N eq	0.00376064	6.07903e-05	1.7108e-05	0.000564659	9.2259e-05	0	0.00449546
				Human toxicity	kg 1,4-DB eq	5.38987	0.0807141	0.0355466	1.01832	0.30999	0	6.83443
				Fotochemical oxidant formation	kg NMVOC	0.112233	0.00180421	0.000539758	0.0174224	0.00321061	0	0.13521
				Particulate matter formation	kg PM10 eq	0.0378219	0.000594875	0.00020507	0.00632225	0.00144662	0	0.0463907
				Terrestrial ecotoxicity	kg 1,4-DB eq	0.00887626	0.000131114	5.94653e-05	0.00170122	0.000520341	0	0.0112884
				Freshwater ecotoxicity	kg 1,4-DB eq	0.0893192	0.00131824	0.000600075	0.0171811	0.00524031	0	0.113659
				Marine ecotocixity	kg 1,4-DB eq	0.150958	0.00222845	0.00101218	0.0289569	0.00885686	0	0.192013
				Ionising radiation	kBq U-235 eq	1.59511	0.0235808	0.0106881	0.30646	0.0929971	0	2.02884
				Agricultural land occupation	m2.yr	0.290374	0.00428405	0.00194844	0.055742	0.0170495	0	0.369398
				Urban land occupation	m2.yr	1.10551	0.0163028	0.00742262	0.212351	0.0649503	0	1.40654
				Natural land transformation	m2	0.00667175	9.88602e-05	4.47162e-05	0.00128617	0.000386012	0	0.0084875
				Water depletion	m3	9.45286	0.139509	0.0634417	1.81704	0.553554	0	12.0264
				Metal depletion	kg Fe eq	0.753597	0.0111175	0.00505847	0.144784	0.0442105	0	0.958768
				Fossil depletion	kg oil eq	7.34998	0.108922	0.0492469	1.41647	0.425129	0	9.34976

## Sheet: S2
	S2 - 50% Rec/ 50% Landfill					Operation				Emissions				Construction				Avoided Products				Collection & Transportation		Summary
		kg waste PET		Impact category	Unit	Operation - Landfilling (S to Comp)	Operation - Incineration	Operation - Recycling (Wpet to L)	Operation - Recycling (Wpet to I)	Emissions - Landfilling (S to Comp)	Emissions - Incineration	Emissions - Recycling (Wpet to L)	Emissions - Recycling (Wpet to I)	Construction - Landfilling (S to Comp)	Construction - Incineration	Construction - Recycling (Wpet to L)	Construction - Recycling (Wpet to I)	Avoided Products - Landfilling (S to Comp)	Avoided Products - Incineration	Avoided Products - Recycling (Wpet to L)	Avoided Products - Recycling (Wpet to I)	C&T Total		Total Operations	Total Emissions	Total Construction	Total Avoided Products	Total C&T	Total
	Landfilling (S to Comp)	500		Climate change	kg CO2 eq	2.26181	0	41.2757	0	33.901	0	10.4357	0	1.21422	0	3.53315	0	0	0	-787.714	0	37.4274		43.5375	44.3367	4.74737	-787.714	37.4274	-657.665
	Incineration	0		Ozone depletion	kg CFC-11 eq	1.4461e-07	0	8.70295e-06	0	0	0	0	0	2.32016e-07	0	2.57334e-07	0	0	0	-1.51617e-05	0	2.59256e-06		8.84756e-06	0	4.8935e-07	-1.51617e-05	2.59256e-06	-3.23223e-06
	Recycling (Wpet to L)	500		Terrestrial acidification	kg SO2 eq	0.0166627	0	0.259497	0	0.0006813	0	0.00557662	0	0.00756126	0	0.0267287	0	0	0	-2.82904	0	0.0991549		0.27616	0.00625792	0.0342899	-2.82904	0.0991549	-2.41318
	Recycling (Wpet to I)	0		Freswater eutrophication	kg P eq	7.70599e-05	0	0.0135986	0	0	0	0.0022667	0	0.000104269	0	0.00336039	0	0	0	-0.168605	0	0.00224373		0.0136756	0.0022667	0.00346466	-0.168605	0.00224373	-0.146955
	Total	1000		Marine eutrophication	kg N eq	0.00109578	0	0.0111959	0	3.21997	0	0.915074	0	0.000258051	0	0.0012723	0	0	0	-0.0997667	0	0.00482362		0.0122917	4.13505	0.00153035	-0.0997667	0.00482362	4.05393
				Human toxicity	kg 1,4-DB eq	0.0925754	0	21.4273	0	96.9993	0	26.6195	0	0.137104	0	7.07067	0	0	0	-287.051	0	9.5751		21.5198	123.619	7.20778	-287.051	9.5751	-125.13
				Fotochemical oxidant formation	kg NMVOC	0.0303732	0	0.170387	0	0.0115476	0	0.00518468	0	0.00950126	0	0.0179898	0	0	0	-2.84382	0	0.150925		0.20076	0.0167322	0.0274911	-2.84382	0.150925	-2.44792
				Particulate matter formation	kg PM10 eq	0.00870663	0	0.0894711	0	0.000333826	0	0.0011795	0	0.00290059	0	0.0118089	0	0	0	-1.05157	0	0.0563427		0.0981777	0.00151333	0.0147094	-1.05157	0.0563427	-0.880823
				Terrestrial ecotoxicity	kg 1,4-DB eq	0.000489546	0	0.00957935	0	0.0203	0	0.00545905	0	4.2421e-05	0	0.000616535	0	0	0	-0.103898	0	0.0159079		0.0100689	0.025759	0.000658956	-0.103898	0.0159079	-0.0515027
				Freshwater ecotoxicity	kg 1,4-DB eq	0.0034688	0	0.433118	0	21.0499	0	5.85304	0	0.00440261	0	0.165843	0	0	0	-8.08783	0	0.160182		0.436587	26.9029	0.170245	-8.08783	0.160182	19.5821
	FU = 1 metric ton waste PET			Marine ecotocixity	kg 1,4-DB eq	0.00444946	0	0.421576	0	19.6999	0	5.46123	0	0.0057827	0	0.167754	0	0	0	-7.95191	0	0.270656		0.426025	25.1611	0.173537	-7.95191	0.270656	18.0794
				Ionising radiation	kBq U-235 eq	0.128598	0	4.32712	0	0	0	0	0	0.197627	0	0.245642	0	0	0	-32.7992	0	2.85239		4.45572	0	0.443269	-32.7992	2.85239	-25.0478
				Agricultural land occupation	m2.yr	0.156003	0	24.4974	0	0	0	0	0	0.0178039	0	0.533808	0	0	0	-14.1733	0	0.52081		24.6534	0	0.551611	-14.1733	0.52081	11.5525
				Urban land occupation	m2.yr	0.880003	0	0.802673	0	0	0	0	0	0.696012	0	2.12981	0	0	0	-5.9599	0	1.98342		1.68268	0	2.82582	-5.9599	1.98342	0.532007
				Natural land transformation	m2	-0.0235971	0	0.0939922	0	0	0	0	0	0.00139814	0	0.000757987	0	0	0	-0.261531	0	0.0118954		0.070395	0	0.00215613	-0.261531	0.0118954	-0.177085
				Water depletion	m3	0.690637	0	94.0853	0	0	0	-2.09725	0	1.38051	0	12.2618	0	0	0	-798.69	0	16.9363		94.7759	-2.09725	13.6423	-798.69	16.9363	-675.433
				Metal depletion	kg Fe eq	0.0825669	0	2.11847	0	0	0	0	0	0.0714601	0	2.70786	0	0	0	-60.1741	0	1.35121		2.20104	0	2.77932	-60.1741	1.35121	-53.8426
				Fossil depletion	kg oil eq	0.740567	0	8.71885	0	0	0	0	0	1.38609	0	1.0912	0	0	0	-501.128	0	13.1026		9.45941	0	2.47729	-501.128	13.1026	-476.089
								C&T Freight Calculations
						Landfilling PET (S to Comp)			Incineration PET
	Recycling collection
	Emburb selective	0.571				Tons PET Landfilled/tons waste PET	0.5	t PETl/ t PETw	Tons PET Incinerated/ tons waste PET	0	t PETi/ t PETw
	Ascam	0.099				Distance Emburb conventional (Collection ---> Landfill)	130	km	Distance (Collection ---> Incineration)	130	km
	Ecopoints	0.33				Freight PETl (per 1 ton waste PET)	65	tkm/ t PETw	Freight PETi (per 1 ton waste PET)	0	tkm/ t PETw
	Total	1				Freight category	Emburb conventional		Freight category	Emburb conventional
						Tons Leachate/ tons PETl	0.071	t L/ t PETl (=kg L/ kg PETl)	Tons slags/residues/ Ton PETi	0.019	t S/R / t (=kg S/R/ kg PETi)
						L leachate/kg PET landfilled	0.071	L leachate/ 1 kg PETl	Tons S/R / Ton waste PET	0	t S/R / t PETw
						Assume leachate density	1	kg leachate/L leachate	Distance (Incineration ---> Landfill)	100	km	Assumed
						Tons Leachate/ Tons waste PET	0.0355	t L/ t PETw	Freight Slags/Residues (per 1 t PETw)	0	tkm/ t PETw
						Distance Leachate Truck (Landfill ---> WWTP in Jundiai)	350	km	Freight category	Slags/ Inc residues Transport
						Freight Leachate (per 1 ton waste PET)	12.425	tkm/ t PETw
						Freight category	Leachate truck
						Tons WWTP sludge/Tons PETl	0.000107	t S/ t PET l
						Tons WWTP Sludge/ tons waste PET	5.35e-05	t S/ t PETw
						Distance Sludge (within WWTP to composting)	0	km
						Recycling PET (Wpet to Landfill)			Recycling PET (Wpet to Incineration)
						Tons unsorted PET/tons waste PET	0.5	t PETu/ t PETw	Tons unsorted PET/tons waste PET	0	t PETu/ t PETw
						Distance Emburb selective/Ascam (Collection ---> MRF)	90	km	Distance Emburb selective/Ascam (Collection ---> MRF)	90	km
						Fraction Collection Emburb selective	0.571		Fraction Collection Emburb selective	0.571
						Fraction collection Ascam	0.099		Fraction collection Ascam	0.099
						Distance Ecopoints (Ecopoints ---> MRF)	44	km	Distance Ecopoints (Ecopoints ---> MRF)	44	km
						Fraction Collection ecopoints	0.33		Fraction Collection ecopoints	0.33
						Freight Emburb (per 1 ton waste PET)	25.695	tkm/ t PETw	Freight Emburb (per 1 ton waste PET)	0	tkm/ t PETw
						Freight category	Emburb selective		Freight category	Emburb selective
						Freight Ascam (per 1 ton waste PET)	4.455	tkm/ t PETw	Freight Ascam (per 1 ton waste PET)	0	tkm/ t PETw
						Freight category	Semma/Ascam		Freight category	Semma/Ascam
						Freight Ecopoints (per 1 ton waste PET)	7.26	tkm/ t PETw	Freight Ecopoints (per 1 ton waste PET)	0	tkm/ t PETw
						Freight category	Semma/Ascam		Freight category	Semma/Ascam
					PET rejected in Bauru	Tons landfilled PET/Tons PETu	0.196	t PETl/ t PETu	Tons incinerated PET/Tons PETu	0.196	t PETi/ t PETu
						Tons landfilled PET/ Tons waste PET	0.098	t PETl/ t PETw	Tons incinerated PET/ Tons waste PET	0	t PETi/ t PETw
					average based on existing facilities	Distance Transport PET rejects (MRF ---> landfill)	42	km	Distance Transport PET rejects (MRF ---> Incineration)	42	km
					assumed	Freight PET rejects 1 (per 1 ton PETw)	4.116	tkm/ t PETw	Freight PET rejects (per 1 ton PETw)	0	tkm/ t PETw
						Freight category	Emburd conventional		Freight category	Emburd conventional
						Tons Leachate/ Ton landfilled PET	0.071	t L/ t PETl	Tons Slags/Res / Ton PETi	0.019	t S/R/ t PETi
						Tons leachate/ Ton waste PET	0.006958	t L/ t PETw	Tons Slags/Res / Ton waste PET	0	t S/R/ t PETw
						Distance Leachate Truck (landfill ---> WWTP in Jundiai)	350	km	Distance (Incineration ---> Landfill)	100	km	assumed
						Freight Leachate (per 1 ton waste PET)	2.4353	tkm/ t PETw	Freight S/R (per 1 ton waste PET)	0	tkm/ t PETw
						Freight category	Leachate truck		Freight category	Slags/Inc transport
					PET rejects in S. Carlos/ Caieiras	Tons PET landfilled/ Tons PETu	0.072	t PETl/ t PETu	Tons PET landfilled/ Tons PETu	0.072	t PETl/ t PETu
						Tons PET landfilled/ Tons waste PET	0.036	t PETl/ t PETw	Tons PET landfilled/ Tons waste PET	0	t PETl/ t PETw
					Assumed same as MRF--> landfill in Bauru	Distance industry ---> Landfill	42	km	Distance industry ---> Landfill	42	km
						Freight PET rejects 2 (per 1 ton PETw)	1.512	tkm/ t PETw	Freight PET rejects 2 (per 1 ton PETw)	0	tkm/ t PETw
					Assumed	Freight category	Emburb conventional		Freight category	Emburb conventional
						Tons sludge/ Tons PET landfilled	0.000107	t S/ t PETl	Tons sludge/ Tons PET landfilled	0.000107	t S/ t PETl
						Tons sludge/ Tons waste PET	3.852e-06	t S/ t PETw	Tons sludge/ Tons waste PET	0	t S/ t PETw
					From treatment of WW from recylcing process	Ton sludge/m3 WW	0.000509	t S/m3 WW	Ton sludge/m3 WW	0.000509	t S/m3 WW
						m3 WW/ t recycled PET	0.00637	m3 WW/ t PETr	m3 WW/ t recycled PET	0.00637	m3 WW/ t PETr
						Ton PETr/ Ton PETs	0.91	t PETr/ t PETs	Ton PETr/ Ton PETs	0.91	t PETr/ t PETs
						Ton PETs/ ton PETu	0.804	t PETs/ t PETu	Ton PETs/ ton PETu	0.804	t PETs/ t PETu
						Ton sludge/ ton PETw	1.18611e-06	t S/ t PETw	Ton sludge/ ton PETw	0	t S/ t PETw
					Assumed. In S Carlos/Caieiras. Leachate transport from landfill to WWTP is by sewer grid	Distance WWTP ---> Landfill	11	km	Distance WWTP ---> Landfill	11	km
						Freight WWTP sludge (per 1 ton PETw)	5.54192e-05	tkm/ t PETw	Freight WWTP sludge (per 1 ton PETw)	0	tkm/ t PETw
					Assumed	Freight category	Emburb conventional		Freight category	Emburb conventional
						Tons sorted PET/Tons unsorted PET	0.804	t PETs/ t PETu	Tons sorted PET/Tons unsorted PET	0.804	t PETs/ t PETu
					PETs = bales	Tons sorted PET/ Ton waste PET	0.402	t PETs/t PETw	Tons sorted PET/ Ton waste PET	0	t PETs/t PETw
					average from both cities	Distance bales transport (MRF ---> Industries in S. Carlos/ Caieiras)	255	km	Distance bales transport (MRF ---> Industries in S. Carlos/ Caieiras)	255	km
						Freight bales transport (per 1 ton PETw)	102.51	tkm/ t PETw	Freight bales transport (per 1 ton PETw)	0	tkm/ t PETw
						Freight category	Bales transport		Freight category	Bales transport
						Total Freight for Category	Total Freight for Category	Total Freight for Category	Total Freight for Category	Total Freight for Category	Total Freight for Category
						70.6281	25.695	11.715	14.8603	102.51	0
						tkm/ t waste PET	tkm/ t waste PET	tkm/ t waste PET	tkm/ t waste PET	tkm/ t waste PET	tkm/ t waste PET
				Impact category	Unit	Emburb conventional	Emburb selective	Semma/Ascam	Leachate truck transport	Bales transport	Slags/Inc residues Transport	Total Freight for this Scenario
				Climate change	kg CO2 eq	11.7462	4.31249	1.95807	2.49653	16.9142	0	37.4274
				Ozone depletion	kg CFC-11 eq	8.17124e-07	2.99218e-07	1.35224e-07	1.72379e-07	1.16861e-06	0	2.59256e-06
				Terrestrial acidification	kg SO2 eq	0.0397393	0.0155774	0.00497332	0.00698434	0.0318806	0	0.0991549
				Freswater eutrophication	kg P eq	0.000703323	0.000256607	0.000116698	0.000148157	0.00101895	0	0.00224373
				Marine eutrophication	kg N eq	0.0021126	0.000844309	0.000237611	0.000347731	0.00128138	0	0.00482362
				Human toxicity	kg 1,4-DB eq	3.02784	1.12103	0.493703	0.627105	4.30542	0	9.5751
				Fotochemical oxidant formation	kg NMVOC	0.0630485	0.0250584	0.00749664	0.0107291	0.0445919	0	0.150925
				Particulate matter formation	kg PM10 eq	0.021247	0.00826215	0.0028482	0.0038934	0.020092	0	0.0563427
				Terrestrial ecotoxicity	kg 1,4-DB eq	0.00498638	0.00182103	0.000825908	0.00104765	0.00722696	0	0.0159079
				Freshwater ecotoxicity	kg 1,4-DB eq	0.0501764	0.0183088	0.00833438	0.0105805	0.0727821	0	0.160182
				Marine ecotocixity	kg 1,4-DB eq	0.0848031	0.0309507	0.014058	0.0178324	0.123012	0	0.270656
				Ionising radiation	kBq U-235 eq	0.896079	0.327511	0.148445	0.188726	1.29163	0	2.85239
				Agricultural land occupation	m2.yr	0.163122	0.0595006	0.0270616	0.0343273	0.236798	0	0.52081
				Urban land occupation	m2.yr	0.62104	0.226428	0.103092	0.130771	0.902088	0	1.98342
				Natural land transformation	m2	0.00374796	0.00137306	0.000621059	0.000792054	0.00536127	0	0.0118954
				Water depletion	m3	5.31029	1.93763	0.881134	1.11898	7.68825	0	16.9363
				Metal depletion	kg Fe eq	0.423345	0.15441	0.0702565	0.0891618	0.614035	0	1.35121
				Fossil depletion	kg oil eq	4.12897	1.51281	0.683985	0.8723	5.90458	0	13.1026

## Sheet: S3
	S3 - 50% Rec/ 50% Incineration					Operation				Emissions				Construction				Avoided Products				Collection & Transportation		Summary
		kg waste PET		Impact category	Unit	Operation - Landfilling (S to Comp)	Operation - Incineration	Operation - Recycling (Wpet to L)	Operation - Recycling (Wpet to I)	Emissions - Landfilling (S to Comp)	Emissions - Incineration	Emissions - Recycling (Wpet to L)	Emissions - Recycling (Wpet to I)	Construction - Landfilling (S to Comp)	Construction - Incineration	Construction - Recycling (Wpet to L)	Construction - Recycling (Wpet to I)	Avoided Products - Landfilling (S to Comp)	Avoided Products - Incineration	Avoided Products - Recycling (Wpet to L)	Avoided Products - Recycling (Wpet to I)	C&T Total		Total Operations	Total Emissions	Total Construction	Total Avoided Products	Total C&T	Total
	Landfilling (S to Comp)	0		Climate change	kg CO2 eq	0	3.42	0	41.5027	0	1025	0	204.691	0	2.10683	0	3.7081	0	-28.65	0	-793.329	35.1198		44.9227	1229.69	5.81493	-821.979	35.1198	493.569
	Incineration	500		Ozone depletion	kg CFC-11 eq	0	2.175e-07	0	8.71724e-06	0	0	0	0	0	1.03166e-07	0	2.32079e-07	0	-1.855e-07	0	-1.51981e-05	2.43333e-06		8.93474e-06	0	3.35245e-07	-1.53836e-05	2.43333e-06	-3.68025e-06
	Recycling (Wpet to L)	0		Terrestrial acidification	kg SO2 eq	0	0.0144	0	0.259054	0	0.131	0	0.0311191	0	0.00839028	0	0.0268912	0	-0.02275	0	-2.8335	0.0928099		0.273454	0.162119	0.0352815	-2.85625	0.0928099	-2.29259
	Recycling (Wpet to I)	500		Freswater eutrophication	kg P eq	0	0.00048	0	0.0136775	0	0	0	0.0022667	0	0.00064167	0	0.00346572	0	-0.001085	0	-0.168818	0.00210689		0.0141575	0.0022667	0.00410739	-0.169903	0.00210689	-0.147265
	Total	1000		Marine eutrophication	kg N eq	0	0.0004925	0	0.0110777	0	0.04515	0	0.292809	0	0.000322704	0	0.00128497	0	-0.00097	0	-0.0999569	0.00450988		0.0115702	0.337959	0.00160768	-0.100927	0.00450988	0.25472
				Human toxicity	kg 1,4-DB eq	0	0.915	0	21.5885	0	226	0	51.9036	0	0.714556	0	7.18385	0	-1.985	0	-287.44	8.9967		22.5035	277.904	7.89841	-289.425	8.9967	27.877
				Fotochemical oxidant formation	kg NMVOC	0	0.00955	0	0.166305	0	0.2315	0	0.0482954	0	0.009161	0	0.0179231	0	-0.0339	0	-2.85047	0.14121		0.175855	0.279795	0.0270841	-2.88437	0.14121	-2.26042
				Particulate matter formation	kg PM10 eq	0	0.00505	0	0.0887544	0	0.0525	0	0.0114041	0	0.0055302	0	0.0123243	0	-0.0164	0	-1.05478	0.0527911		0.0938044	0.0639041	0.0178545	-1.07118	0.0527911	-0.842827
				Terrestrial ecotoxicity	kg 1,4-DB eq	0	0.00067	0	0.00961472	0	0.108	0	0.0226482	0	9.89812e-05	0	0.000627621	0	-0.0002675	0	-0.10395	0.0149405		0.0102847	0.130648	0.000726602	-0.104217	0.0149405	0.0523826
				Freshwater ecotoxicity	kg 1,4-DB eq	0	0.02165	0	0.436682	0	32.6	0	8.11687	0	0.0271372	0	0.170299	0	-0.351	0	-8.15662	0.150409		0.458332	40.7169	0.197436	-8.50762	0.150409	33.0154
	FU = 1 metric ton waste PET			Marine ecotocixity	kg 1,4-DB eq	0	0.0241	0	0.425427	0	32.15	0	7.90145	0	0.0273836	0	0.171988	0	-0.31	0	-8.01267	0.254188		0.449527	40.0514	0.199372	-8.32267	0.254188	32.6319
				Ionising radiation	kBq U-235 eq	0	0.1905	0	4.33925	0	0	0	0	0	0.124264	0	0.231263	0	-0.448	0	-32.887	2.67808		4.52975	0	0.355527	-33.335	2.67808	-25.7716
				Agricultural land occupation	m2.yr	0	0.063	0	24.4791	0	0	0	0	0	0.0264238	0	0.535497	0	-0.0755	0	-14.1881	0.489106		24.5421	0	0.561921	-14.2636	0.489106	11.3296
				Urban land occupation	m2.yr	0	0.03705	0	0.637454	0	0	0	0	0	0.100623	0	2.01311	0	-0.0845	0	-5.97647	1.86264		0.674504	0	2.11373	-6.06097	1.86264	-1.41009
				Natural land transformation	m2	0	0.000164	0	0.0986493	0	0	0	0	0	0.000451774	0	0.0005725	0	-0.4945	0	-0.358453	0.0111636		0.0988133	0	0.00102427	-0.852953	0.0111636	-0.741952
				Water depletion	m3	0	4.75	0	94.8809	0	-0.238	0	-2.14389	0	5.58394	0	13.0857	0	-35.9	0	-805.726	15.9027		99.6309	-2.38189	18.6696	-841.626	15.9027	-709.805
				Metal depletion	kg Fe eq	0	0.1465	0	2.131	0	0	0	0	0	1.12628	0	2.9146	0	-1.155	0	-60.4005	1.26886		2.2775	0	4.04089	-61.5555	1.26886	-53.9683
				Fossil depletion	kg oil eq	0	0.855	0	8.74128	0	0	0	0	0	0.599468	0	0.937026	0	-1.01	0	-501.326	12.2968		9.59628	0	1.53649	-502.336	12.2968	-478.907
								C&T Freight Calculations
						Landfilling PET (S to Comp)			Incineration PET
	Recycling collection
	Emburb selective	0.571				Tons PET Landfilled/tons waste PET	0	t PETl/ t PETw	Tons PET Incinerated/ tons waste PET	0.5	t PETi/ t PETw
	Ascam	0.099				Distance Emburb conventional (Collection ---> Landfill)	130	km	Distance (Collection ---> Incineration)	130	km
	Ecopoints	0.33				Freight PETl (per 1 ton waste PET)	0	tkm/ t PETw	Freight PETi (per 1 ton waste PET)	65	tkm/ t PETw
	Total	1				Freight category	Emburb conventional		Freight category	Emburb conventional
						Tons Leachate/ tons PETl	0.071	t L/ t PETl (=kg L/ kg PETl)	Tons slags/residues/ Ton PETi	0.019	t S/R / t (=kg S/R/ kg PETi)
						L leachate/kg PET landfilled	0.071	L leachate/ 1 kg PETl	Tons S/R / Ton waste PET	0.0095	t S/R / t PETw
						Assume leachate density	1	kg leachate/L leachate	Distance (Incineration ---> Landfill)	100	km	Assumed
						Tons Leachate/ Tons waste PET	0	t L/ t PETw	Freight Slags/Residues (per 1 t PETw)	0.95	tkm/ t PETw
						Distance Leachate Truck (Landfill ---> WWTP in Jundiai)	350	km	Freight category	Slags/ Inc residues Transport
						Freight Leachate (per 1 ton waste PET)	0	tkm/ t PETw
						Freight category	Leachate truck
						Tons WWTP sludge/Tons PETl	0.000107	t S/ t PET l
						Tons WWTP Sludge/ tons waste PET	0	t S/ t PETw
						Distance Sludge (within WWTP to composting)	0	km
						Recycling PET (Wpet to Landfill)			Recycling PET (Wpet to Incineration)
						Tons unsorted PET/tons waste PET	0	t PETu/ t PETw	Tons unsorted PET/tons waste PET	0.5	t PETu/ t PETw
						Distance Emburb selective/Ascam (Collection ---> MRF)	90	km	Distance Emburb selective/Ascam (Collection ---> MRF)	90	km
						Fraction Collection Emburb selective	0.571		Fraction Collection Emburb selective	0.571
						Fraction collection Ascam	0.099		Fraction collection Ascam	0.099
						Distance Ecopoints (Ecopoints ---> MRF)	44	km	Distance Ecopoints (Ecopoints ---> MRF)	44	km
						Fraction Collection ecopoints	0.33		Fraction Collection ecopoints	0.33
						Freight Emburb (per 1 ton waste PET)	0	tkm/ t PETw	Freight Emburb (per 1 ton waste PET)	25.695	tkm/ t PETw
						Freight category	Emburb selective		Freight category	Emburb selective
						Freight Ascam (per 1 ton waste PET)	0	tkm/ t PETw	Freight Ascam (per 1 ton waste PET)	4.455	tkm/ t PETw
						Freight category	Semma/Ascam		Freight category	Semma/Ascam
						Freight Ecopoints (per 1 ton waste PET)	0	tkm/ t PETw	Freight Ecopoints (per 1 ton waste PET)	7.26	tkm/ t PETw
						Freight category	Semma/Ascam		Freight category	Semma/Ascam
					PET rejected in Bauru	Tons landfilled PET/Tons PETu	0.196	t PETl/ t PETu	Tons incinerated PET/Tons PETu	0.196	t PETi/ t PETu
						Tons landfilled PET/ Tons waste PET	0	t PETl/ t PETw	Tons incinerated PET/ Tons waste PET	0.098	t PETi/ t PETw
					average based on existing facilities	Distance Transport PET rejects (MRF ---> landfill)	42	km	Distance Transport PET rejects (MRF ---> Incineration)	42	km
					assumed	Freight PET rejects 1 (per 1 ton PETw)	0	tkm/ t PETw	Freight PET rejects (per 1 ton PETw)	4.116	tkm/ t PETw
						Freight category	Emburd conventional		Freight category	Emburd conventional
						Tons Leachate/ Ton landfilled PET	0.071	t L/ t PETl	Tons Slags/Res / Ton PETi	0.019	t S/R/ t PETi
						Tons leachate/ Ton waste PET	0	t L/ t PETw	Tons Slags/Res / Ton waste PET	0.001862	t S/R/ t PETw
						Distance Leachate Truck (landfill ---> WWTP in Jundiai)	350	km	Distance (Incineration ---> Landfill)	100	km	assumed
						Freight Leachate (per 1 ton waste PET)	0	tkm/ t PETw	Freight S/R (per 1 ton waste PET)	0.1862	tkm/ t PETw
						Freight category	Leachate truck		Freight category	Slags/Inc transport
					PET rejects in S. Carlos/ Caieiras	Tons PET landfilled/ Tons PETu	0.072	t PETl/ t PETu	Tons PET landfilled/ Tons PETu	0.072	t PETl/ t PETu
						Tons PET landfilled/ Tons waste PET	0	t PETl/ t PETw	Tons PET landfilled/ Tons waste PET	0.036	t PETl/ t PETw
					Assumed same as MRF--> landfill in Bauru	Distance industry ---> Landfill	42	km	Distance industry ---> Landfill	42	km
						Freight PET rejects 2 (per 1 ton PETw)	0	tkm/ t PETw	Freight PET rejects 2 (per 1 ton PETw)	1.512	tkm/ t PETw
					Assumed	Freight category	Emburb conventional		Freight category	Emburb conventional
						Tons sludge/ Tons PET landfilled	0.000107	t S/ t PETl	Tons sludge/ Tons PET landfilled	0.000107	t S/ t PETl
						Tons sludge/ Tons waste PET	0	t S/ t PETw	Tons sludge/ Tons waste PET	3.852e-06	t S/ t PETw
					From treatment of WW from recylcing process	Ton sludge/m3 WW	0.000509	t S/m3 WW	Ton sludge/m3 WW	0.000509	t S/m3 WW
						m3 WW/ t recycled PET	0.00637	m3 WW/ t PETr	m3 WW/ t recycled PET	0.00637	m3 WW/ t PETr
						Ton PETr/ Ton PETs	0.91	t PETr/ t PETs	Ton PETr/ Ton PETs	0.91	t PETr/ t PETs
						Ton PETs/ ton PETu	0.804	t PETs/ t PETu	Ton PETs/ ton PETu	0.804	t PETs/ t PETu
						Ton sludge/ ton PETw	0	t S/ t PETw	Ton sludge/ ton PETw	1.18611e-06	t S/ t PETw
					Assumed. In S Carlos/Caieiras. Leachate transport from landfill to WWTP is by sewer grid	Distance WWTP ---> Landfill	11	km	Distance WWTP ---> Landfill	11	km
						Freight WWTP sludge (per 1 ton PETw)	0	tkm/ t PETw	Freight WWTP sludge (per 1 ton PETw)	5.54192e-05	tkm/ t PETw
					Assumed	Freight category	Emburb conventional		Freight category	Emburb conventional
						Tons sorted PET/Tons unsorted PET	0.804	t PETs/ t PETu	Tons sorted PET/Tons unsorted PET	0.804	t PETs/ t PETu
					PETs = bales	Tons sorted PET/ Ton waste PET	0	t PETs/t PETw	Tons sorted PET/ Ton waste PET	0.402	t PETs/t PETw
					average from both cities	Distance bales transport (MRF ---> Industries in S. Carlos/ Caieiras)	255	km	Distance bales transport (MRF ---> Industries in S. Carlos/ Caieiras)	255	km
						Freight bales transport (per 1 ton PETw)	0	tkm/ t PETw	Freight bales transport (per 1 ton PETw)	102.51	tkm/ t PETw
						Freight category	Bales transport		Freight category	Bales transport
						Total Freight for Category	Total Freight for Category	Total Freight for Category	Total Freight for Category	Total Freight for Category	Total Freight for Category
						70.6281	25.695	11.715	0	102.51	1.1362
						tkm/ t waste PET	tkm/ t waste PET	tkm/ t waste PET	tkm/ t waste PET	tkm/ t waste PET	tkm/ t waste PET
				Impact category	Unit	Emburb conventional	Emburb selective	Semma/Ascam	Leachate truck transport	Bales transport	Slags/Inc residues Transport	Total Freight for this Scenario
				Climate change	kg CO2 eq	11.7462	4.31249	1.95807	0	16.9142	0.188961	35.1198
				Ozone depletion	kg CFC-11 eq	8.17124e-07	2.99218e-07	1.35224e-07	0	1.16861e-06	1.31452e-08	2.43333e-06
				Terrestrial acidification	kg SO2 eq	0.0397393	0.0155774	0.00497332	0	0.0318806	0.00063929	0.0928099
				Freswater eutrophication	kg P eq	0.000703323	0.000256607	0.000116698	0	0.00101895	1.13144e-05	0.00210689
				Marine eutrophication	kg N eq	0.0021126	0.000844309	0.000237611	0	0.00128138	3.39856e-05	0.00450988
				Human toxicity	kg 1,4-DB eq	3.02784	1.12103	0.493703	0	4.30542	0.0487091	8.9967
				Fotochemical oxidant formation	kg NMVOC	0.0630485	0.0250584	0.00749664	0	0.0445919	0.00101427	0.14121
				Particulate matter formation	kg PM10 eq	0.021247	0.00826215	0.0028482	0	0.020092	0.000341803	0.0527911
				Terrestrial ecotoxicity	kg 1,4-DB eq	0.00498638	0.00182103	0.000825908	0	0.00722696	8.02163e-05	0.0149405
				Freshwater ecotoxicity	kg 1,4-DB eq	0.0501764	0.0183088	0.00833438	0	0.0727821	0.000807193	0.150409
				Marine ecotocixity	kg 1,4-DB eq	0.0848031	0.0309507	0.014058	0	0.123012	0.00136424	0.254188
				Ionising radiation	kBq U-235 eq	0.896079	0.327511	0.148445	0	1.29163	0.0144153	2.67808
				Agricultural land occupation	m2.yr	0.163122	0.0595006	0.0270616	0	0.236798	0.00262416	0.489106
				Urban land occupation	m2.yr	0.62104	0.226428	0.103092	0	0.902088	0.00999072	1.86264
				Natural land transformation	m2	0.00374796	0.00137306	0.000621059	0	0.00536127	6.02937e-05	0.0111636
				Water depletion	m3	5.31029	1.93763	0.881134	0	7.68825	0.0854271	15.9027
				Metal depletion	kg Fe eq	0.423345	0.15441	0.0702565	0	0.614035	0.00681038	1.26886
				Fossil depletion	kg oil eq	4.12897	1.51281	0.683985	0	5.90458	0.066423	12.2968

[truncated: 8 more sheets: S4, S5, S6, S7, S8, S9, Summary, Landfill PET - S to L "Extra"]
